# Supplementary material for: A novel HCC prognosis predictor PDSS1 affects the cell cycle through the STAT3 signaling pathway in HCC
Source: Front Oncol. 2022 Jul 28;12:927468. doi: 10.3389/fonc.2022.927468 (PMC9368321; doi:10.3389/fonc.2022.927468)
Supplement: Supplementary file 1 [file Table_1.xlsx]

## Sheet: Sheet 1
Characteristic	Low expression of PDSS1	High expression of PDSS1	p	statistic	method
n	187	187
T stage, n (%)			0.291	3.74	Chisq.test
T1	100 (27%)	83 (22.4%)
T2	42 (11.3%)	53 (14.3%)
T3	38 (10.2%)	42 (11.3%)
T4	5 (1.3%)	8 (2.2%)
N stage, n (%)			0.622		Fisher.test
N0	125 (48.4%)	129 (50%)
N1	1 (0.4%)	3 (1.2%)
M stage, n (%)			0.361		Fisher.test
M0	130 (47.8%)	138 (50.7%)
M1	3 (1.1%)	1 (0.4%)
Pathologic stage, n (%)			0.225		Fisher.test
Stage I	96 (27.4%)	77 (22%)
Stage II	41 (11.7%)	46 (13.1%)
Stage III	39 (11.1%)	46 (13.1%)
Stage IV	4 (1.1%)	1 (0.3%)
Tumor status, n (%)			0.095	2.78	Chisq.test
Tumor free	109 (30.7%)	93 (26.2%)
With tumor	68 (19.2%)	85 (23.9%)
Gender, n (%)			0.269	1.22	Chisq.test
Female	55 (14.7%)	66 (17.6%)
Male	132 (35.3%)	121 (32.4%)
Race, n (%)			0.038	6.52	Chisq.test
Asian	68 (18.8%)	92 (25.4%)
Black or African American	9 (2.5%)	8 (2.2%)
White	104 (28.7%)	81 (22.4%)
Age, n (%)			0.088	2.92	Chisq.test
<=60	80 (21.4%)	97 (26%)
>60	107 (28.7%)	89 (23.9%)
Weight, n (%)			0.084	3	Chisq.test
<=70	84 (24.3%)	100 (28.9%)
>70	90 (26%)	72 (20.8%)
BMI, n (%)			0.043	4.08	Chisq.test
<=25	79 (23.4%)	98 (29.1%)
>25	90 (26.7%)	70 (20.8%)
Height, n (%)			0.613	0.26	Chisq.test
< 170	98 (28.7%)	103 (30.2%)
>=170	73 (21.4%)	67 (19.6%)
Residual tumor, n (%)			0.902		Fisher.test
R0	167 (48.4%)	160 (46.4%)
R1	8 (2.3%)	9 (2.6%)
R2	1 (0.3%)	0 (0%)
Histologic grade, n (%)			0.003	14	Chisq.test
G1	36 (9.8%)	19 (5.1%)
G2	96 (26%)	82 (22.2%)
G3	50 (13.6%)	74 (20.1%)
G4	3 (0.8%)	9 (2.4%)
Adjacent hepatic tissue inflammation, n (%)			0.746	0.58	Chisq.test
None	68 (28.7%)	50 (21.1%)
Mild	53 (22.4%)	48 (20.3%)
Severe	10 (4.2%)	8 (3.4%)
AFP(ng/ml), n (%)			< 0.001	11.3	Chisq.test
<=400	126 (45%)	89 (31.8%)
>400	22 (7.9%)	43 (15.4%)
Albumin(g/dl), n (%)			0.103	2.66	Chisq.test
<3.5	43 (14.3%)	26 (8.7%)
>=3.5	116 (38.7%)	115 (38.3%)
Prothrombin time, n (%)			0.087	2.93	Chisq.test
<=4	102 (34.3%)	106 (35.7%)
>4	54 (18.2%)	35 (11.8%)
Child-Pugh grade, n (%)			1.000		Fisher.test
A	118 (49%)	101 (41.9%)
B	11 (4.6%)	10 (4.1%)
C	1 (0.4%)	0 (0%)
Fibrosis ishak score, n (%)			0.822	0.92	Chisq.test
0	47 (21.9%)	28 (13%)
1/2	18 (8.4%)	13 (6%)
3/4	15 (7%)	13 (6%)
5/6	46 (21.4%)	35 (16.3%)
Vascular invasion, n (%)			0.214	1.55	Chisq.test
No	115 (36.2%)	93 (29.2%)
Yes	52 (16.4%)	58 (18.2%)
OS event, n (%)			0.023	5.2	Chisq.test
Alive	133 (35.6%)	111 (29.7%)
Dead	54 (14.4%)	76 (20.3%)
DSS event, n (%)			0.075	3.16	Chisq.test
Alive	151 (41.3%)	136 (37.2%)
Dead	32 (8.7%)	47 (12.8%)
PFI event, n (%)			0.214	1.54	Chisq.test
Alive	102 (27.3%)	89 (23.8%)
Dead	85 (22.7%)	98 (26.2%)
Age, meidan (IQR)	62 (53.5, 69)	60 (51, 68)	0.086	19178	Wilcoxon
