# Supplementary material for: A novel HCC prognosis predictor PDSS1 affects the cell cycle through the STAT3 signaling pathway in HCC
Source: Front Oncol. 2022 Jul 28;12:927468. doi: 10.3389/fonc.2022.927468 (PMC9368321; doi:10.3389/fonc.2022.927468)
Supplement: Supplementary file 2 [file Table_2.xlsx]

## Sheet: Sheet1
Query	Statistic	P-value	FDR (BH)	Event_SD	Event_TD
A1BG	-0.133302	0.0123058	0.0380705	352	352
A1CF	0.0414718	0.437958	0.582612	352	351
A2BP1	0.106667	0.0455175	0.106833	352	55
A2LD1	-0.147394	0.00559423	0.0201906	352	352
A2ML1	0.0626382	0.24113	0.379184	352	80
A2M	0.0327807	0.539878	0.673458	352	352
A4GALT	-0.000670129	0.990004	0.9944	352	352
A4GNT	0.148828	0.00514327	0.0189265	352	165
AAA1	0.204526	0.000111305	0.000810481	352	185
AAAS	0.124397	0.0195608	0.0549792	352	352
AACSL	0.119517	0.0249347	0.066831	352	106
AACS	0.344661	2.96691e-11	2.01588e-09	352	352
AADACL2	-0.0486171	0.363123	0.510526	352	20
AADACL3	0.0482369	0.366892	0.514299	352	33
AADACL4	-0.0827832	0.121073	0.227281	352	37
AADAC	-0.167711	0.00158993	0.0072982	352	351
AADAT	-0.190694	0.000320571	0.00192654	352	351
AAGAB	0.17219	0.00118136	0.0057001	352	352
AAK1	0.0235915	0.659138	0.771708	352	352
AAMP	0.0562911	0.292252	0.435654	352	352
AANAT	0.155196	0.0035107	0.0138948	352	124
AARS2	0.04867	0.3626	0.509935	352	352
AARSD1	0.0820805	0.124273	0.231737	352	352
AARS	0.0953122	0.0741119	0.155438	352	352
AASDHPPT	0.00115298	0.982803	0.990515	352	352
AASDH	-0.0958173	0.072585	0.152961	352	352
AASS	-0.34676	2.2106e-11	1.57173e-09	352	351
AATF	0.163259	0.00212089	0.00923912	352	352
AATK	0.114144	0.0322808	0.0816681	352	352
ABAT	-0.201047	0.000146214	0.00101352	352	352
ABCA10	-0.0563625	0.291639	0.435099	352	352
ABCA11P	0.148604	0.00521142	0.0191102	352	352
ABCA12	0.0527759	0.323481	0.469309	352	161
ABCA13	-0.0183339	0.731764	0.82538	352	295
ABCA17P	0.0668043	0.21119	0.344508	352	303
ABCA1	-0.0181787	0.733948	0.827375	352	352
ABCA2	-0.0585157	0.273567	0.415516	352	352
ABCA3	0.0339537	0.525464	0.66108	352	352
ABCA4	0.0827689	0.121137	0.227359	352	351
ABCA5	-0.118398	0.0263336	0.0696676	352	352
ABCA6	-0.270418	2.58087e-07	5.08713e-06	352	352
ABCA7	-0.00547217	0.918517	0.952638	352	352
ABCA8	-0.260716	7.04513e-07	1.17663e-05	352	349
ABCA9	-0.241511	4.58259e-06	5.56465e-05	352	351
ABCB10	0.0860952	0.106845	0.206251	352	352
ABCB11	-0.174106	0.00103814	0.00512584	352	344
ABCB1	-0.169787	0.00138673	0.00652649	352	352
ABCB4	-0.190181	0.000332929	0.00198145	352	352
ABCB5	0.160077	0.00259472	0.0108475	352	213
ABCB6	-0.00181427	0.972943	0.984915	352	352
ABCB7	-0.155844	0.00337416	0.0134706	352	352
ABCB8	-0.016513	0.757527	0.84432	352	352
ABCB9	0.227732	1.60137e-05	0.000160041	352	352
ABCC10	0.253182	1.49543e-06	2.18744e-05	352	352
ABCC11	-0.08275	0.121222	0.227476	352	352
ABCC12	0.00282362	0.957901	0.976941	352	103
ABCC13	0.179688	0.000706956	0.0037233	352	84
ABCC1	0.138871	0.00908513	0.0297429	352	352
ABCC2	-0.0611519	0.252498	0.392438	352	352
ABCC3	0.0119044	0.823878	0.890964	352	352
ABCC4	0.288141	3.71402e-08	9.74159e-07	352	352
ABCC5	0.208408	8.16475e-05	0.000630015	352	352
ABCC6P1	-0.0316762	0.553628	0.684956	352	348
ABCC6P2	0.101698	0.0566277	0.1262	352	352
ABCC6	-0.108036	0.0428006	0.10168	352	352
ABCC8	0.154947	0.00356432	0.0140679	352	230
ABCC9	-0.312222	2.13353e-09	8.15244e-08	352	352
ABCD1	0.218902	3.43223e-05	0.000304034	352	352
ABCD2	-0.13672	0.0102274	0.0327237	352	325
ABCD3	-0.0948464	0.0755427	0.1578	352	352
ABCD4	-0.136662	0.01026	0.0328065	352	352
ABCE1	0.0788992	0.13959	0.253047	352	352
ABCF1	0.0268782	0.615261	0.736848	352	352
ABCF2	0.159482	0.00269337	0.0112058	352	352
ABCF3	0.158944	0.00278548	0.0115144	352	352
ABCG1	-0.0406208	0.447425	0.591694	352	352
ABCG2	-0.316358	1.27186e-09	5.20991e-08	352	352
ABCG4	0.059453	0.265943	0.407218	352	291
ABCG5	-0.0667401	0.21163	0.345041	352	351
ABCG8	-0.0881949	0.0985309	0.19401	352	347
ABHD10	-0.162456	0.00223232	0.00965412	352	352
ABHD11	0.142171	0.00755238	0.0256356	352	352
ABHD12B	-0.00856697	0.872754	0.923159	352	294
ABHD12	0.162487	0.00222801	0.00963995	352	352
ABHD13	-0.0683296	0.200928	0.332287	352	352
ABHD14A	-0.0487878	0.361438	0.508588	352	352
ABHD14B	-0.247105	2.69773e-06	3.57327e-05	352	352
ABHD15	-0.216617	4.16018e-05	0.000357757	352	352
ABHD1	-0.341203	4.79426e-11	3.06894e-09	352	347
ABHD2	-0.176209	0.000899457	0.00456098	352	352
ABHD3	0.28654	4.4499e-08	1.12996e-06	352	352
ABHD4	-0.0227681	0.670324	0.78104	352	352
ABHD5	-0.0860576	0.106998	0.206527	352	352
ABHD6	-0.184957	0.000486828	0.00273701	352	352
ABHD8	0.128356	0.0159706	0.0467766	352	352
ABI1	0.306476	4.32036e-09	1.51961e-07	352	352
ABI2	0.17004	0.00136368	0.0064351	352	352
ABI3BP	0.0273893	0.608555	0.730794	352	352
ABI3	-0.0107046	0.84138	0.903268	352	352
ABL1	0.111668	0.0362448	0.0891808	352	352
ABL2	0.0890791	0.0951877	0.188914	352	352
ABLIM1	-0.235629	7.89069e-06	8.77095e-05	352	352
ABLIM2	0.0857727	0.108169	0.208273	352	352
ABLIM3	-0.0317146	0.553147	0.684489	352	352
ABO	-0.0921641	0.0842254	0.171975	352	215
ABP1	-0.0616401	0.248724	0.387935	352	326
ABRA	0.0381622	0.475412	0.616822	352	132
ABR	0.059764	0.263446	0.404443	352	352
ABT1	0.0728417	0.172699	0.297053	352	352
ABTB1	-0.105999	0.0468957	0.10912	352	352
ABTB2	-0.207213	8.98756e-05	0.000679546	352	352
ACAA1	-0.222758	2.4696e-05	0.000229634	352	352
ACAA2	-0.167909	0.00156948	0.00721931	352	352
ACACA	0.187319	0.000410514	0.00237366	352	352
ACACB	-0.0934918	0.0798322	0.164677	352	352
ACAD10	-0.0356197	0.505335	0.64299	352	352
ACAD11	-0.246308	2.9116e-06	3.81595e-05	352	352
ACAD8	-0.0659226	0.217292	0.351924	352	352
ACAD9	0.0910667	0.0880021	0.177826	352	352
ACADL	-0.173148	0.00110761	0.00540447	352	341
ACADM	-0.172004	0.0011962	0.00575353	352	352
ACADSB	-0.217329	3.91885e-05	0.000340683	352	352
ACADS	-0.0818943	0.125132	0.232946	352	352
ACADVL	-0.10585	0.0472081	0.109728	352	352
ACAN	0.229557	1.36276e-05	0.000139056	352	332
ACAP1	-0.0128214	0.810559	0.8813	352	352
ACAP2	0.0538436	0.313775	0.459189	352	352
ACAP3	0.0594354	0.266084	0.407352	352	352
ACAT1	-0.204508	0.000111466	0.000811058	352	352
ACAT2	0.0836572	0.117182	0.221346	352	352
ACBD3	0.146142	0.00601647	0.0214153	352	352
ACBD4	-0.261137	6.75027e-07	1.13405e-05	352	352
ACBD5	0.0343156	0.521057	0.657154	352	352
ACBD6	0.246126	2.96261e-06	3.87514e-05	352	352
ACBD7	0.190803	0.000317993	0.00191582	352	350
ACCN1	-0.0592117	0.267892	0.409434	352	221
ACCN2	0.0309303	0.563008	0.692583	352	348
ACCN3	-0.0467697	0.381664	0.528042	352	350
ACCN4	0.124078	0.0198783	0.0557062	352	162
ACCN5	-0.0694914	0.193358	0.322798	352	119
ACCSL	-0.114137	0.0322915	0.0816681	352	12
ACCS	-0.173847	0.00105648	0.00519729	352	352
ACD	0.113835	0.0327545	0.0825308	352	352
ACE2	-0.253155	1.49941e-06	2.19164e-05	352	337
ACER1	-0.210981	6.62751e-05	0.000527129	352	100
ACER2	-0.0867209	0.104311	0.202637	352	346
ACER3	0.0296236	0.579625	0.706538	352	352
ACE	0.029824	0.577062	0.704665	352	352
ACHE	0.149832	0.00484714	0.0180368	352	351
ACIN1	0.190023	0.000336839	0.00199994	352	352
ACLY	0.25763	9.61672e-07	1.51703e-05	352	352
ACMSD	-0.0406713	0.446859	0.591239	352	348
ACN9	0.0315749	0.554897	0.686184	352	352
ACO1	-0.105133	0.0487328	0.112447	352	352
ACO2	0.0756663	0.156598	0.276231	352	352
ACOT11	0.118943	0.0256442	0.0682703	352	344
ACOT12	-0.0819035	0.125089	0.23293	352	348
ACOT13	-0.194514	0.000241088	0.00153685	352	352
ACOT1	-0.119233	0.0252833	0.0675188	352	352
ACOT2	-0.093061	0.0812369	0.167073	352	352
ACOT4	-0.077103	0.148856	0.265326	352	352
ACOT6	-0.15683	0.00317564	0.0128159	352	351
ACOT7	0.147844	0.005449	0.0197846	352	352
ACOT8	0.0604361	0.258104	0.398506	352	352
ACOT9	0.0665014	0.213273	0.347076	352	352
ACOX1	-0.36175	2.53371e-12	2.42687e-10	352	352
ACOX2	-0.161978	0.00230125	0.00987994	352	352
ACOX3	0.0105089	0.844243	0.905351	352	352
ACOXL	0.0303517	0.570339	0.698755	352	225
ACP1	0.171505	0.00123686	0.00593192	352	352
ACP2	0.0525893	0.325197	0.471009	352	352
ACP5	0.154263	0.00371587	0.0145535	352	352
ACP6	0.0695313	0.193102	0.322445	352	352
ACPL2	0.0306133	0.567018	0.696302	352	352
ACPP	0.122797	0.0211999	0.0587645	352	278
ACPT	0.242058	4.35369e-06	5.32719e-05	352	176
ACRBP	-0.015381	0.773681	0.855644	352	352
ACRC	-0.0250933	0.638932	0.75569	352	352
ACRV1	0.268292	3.22713e-07	6.12446e-06	352	209
ACR	-0.229298	1.3944e-05	0.000141631	352	331
ACSBG1	-0.0687648	0.198067	0.32884	352	332
ACSBG2	0.0546313	0.306738	0.451867	352	160
ACSF2	-0.170839	0.00129311	0.00614839	352	352
ACSF3	-0.0922687	0.0838723	0.171501	352	352
ACSL1	-0.137836	0.0096199	0.0312375	352	352
ACSL3	0.148674	0.00518987	0.0190557	352	352
ACSL4	0.251271	1.80332e-06	2.54434e-05	352	352
ACSL5	-0.274973	1.58847e-07	3.35702e-06	352	352
ACSL6	-0.1786	0.000762612	0.00396813	352	350
ACSM1	-0.0779013	0.144682	0.260044	352	350
ACSM2A	-0.209336	7.57529e-05	0.000589788	352	352
ACSM2B	-0.197421	0.000193366	0.00128489	352	351
ACSM3	-0.260426	7.25576e-07	1.20473e-05	352	352
ACSM4	0.0317188	0.553094	0.684466	352	21
ACSM5	-0.259897	7.65436e-07	1.25709e-05	352	352
ACSS1	0.233628	9.46275e-06	0.000102105	352	352
ACSS2	-0.0706609	0.18595	0.313565	352	352
ACSS3	-0.0930243	0.0813575	0.167208	352	352
ACTA1	0.184783	0.000492949	0.00276051	352	315
ACTA2	-0.0629282	0.238954	0.376532	352	352
ACTBL2	0.0742118	0.164741	0.286635	352	120
ACTB	0.0732616	0.170231	0.293746	352	352
ACTC1	0.0425164	0.426497	0.57188	352	210
ACTG1	0.145294	0.00631871	0.022217	352	352
ACTG2	-0.00139067	0.979259	0.988587	352	352
ACTL6A	0.325938	3.72118e-10	1.79809e-08	352	352
ACTL6B	0.17611	0.000905563	0.00458286	352	83
ACTL7A	0.023345	0.662479	0.774729	352	21
ACTL7B	0.0939299	0.0784238	0.162445	352	80
ACTL8	0.201493	0.000141227	0.000984434	352	192
ACTL9	-0.195733	0.000219878	0.00142445	352	5
ACTN1	-0.00348789	0.94801	0.971032	352	352
ACTN2	-0.101932	0.0560579	0.125251	352	337
ACTN3	0.107661	0.0435313	0.103096	352	210
ACTN4	0.154283	0.00371144	0.014539	352	352
ACTR10	-0.0140855	0.792288	0.868694	352	352
ACTR1A	0.019492	0.715532	0.8132	352	352
ACTR1B	-0.0748278	0.161254	0.282344	352	352
ACTR2	0.125872	0.0181488	0.0518373	352	352
ACTR3B	0.0484494	0.364783	0.51214	352	352
ACTR3C	-0.0769186	0.149833	0.266661	352	352
ACTR3	0.205958	9.93467e-05	0.00073857	352	352
ACTR5	-0.0170945	0.749269	0.838144	352	352
ACTR6	0.229905	1.32132e-05	0.00013557	352	352
ACTR8	0.154917	0.00357095	0.0140857	352	352
ACTRT1	0.107004	0.044836	0.105554	352	32
ACVR1B	0.129598	0.0149701	0.0443687	352	352
ACVR1C	-0.155298	0.00348886	0.0138167	352	348
ACVR1	-0.00329375	0.9509	0.972741	352	352
ACVR2A	-0.0727789	0.173071	0.297479	352	352
ACVR2B	0.119359	0.0251287	0.0672215	352	352
ACVRL1	-0.0424057	0.427703	0.572918	352	352
ACY1	-0.101669	0.0566963	0.126296	352	352
ACY3	-0.191207	0.000308632	0.00187439	352	351
ACYP1	0.244255	3.53928e-06	4.508e-05	352	352
ACYP2	-0.31298	1.94183e-09	7.59488e-08	352	352
ADAD1	0.0300494	0.574185	0.702388	352	28
ADAD2	-0.11566	0.0300414	0.0773893	352	230
ADAL	-0.134148	0.0117592	0.0367128	352	352
ADAM10	0.0347129	0.51624	0.652942	352	352
ADAM11	0.109461	0.0401183	0.0968209	352	350
ADAM12	0.196637	0.000205278	0.00134874	352	350
ADAM15	0.172959	0.00112184	0.00545518	352	352
ADAM17	0.148303	0.0053042	0.0193648	352	352
ADAM18	0.121922	0.0221454	0.0608265	352	24
ADAM19	0.224488	2.12662e-05	0.000202665	352	352
ADAM20	-0.0750499	0.160011	0.280828	352	222
ADAM21P1	-0.015778	0.768004	0.851683	352	186
ADAM21	0.012482	0.815483	0.884721	352	306
ADAM22	0.186217	0.000444626	0.00253992	352	283
ADAM23	0.192591	0.000278454	0.00172586	352	299
ADAM28	0.0533643	0.318108	0.4634	352	336
ADAM29	0.106217	0.0464422	0.108352	352	44
ADAM2	0.10171	0.0565985	0.126149	352	13
ADAM30	0.0811707	0.128514	0.237531	352	57
ADAM32	0.0706503	0.186017	0.313613	352	183
ADAM33	-0.0846806	0.112751	0.214832	352	341
ADAM3A	-0.0201046	0.706998	0.806909	352	5
ADAM5P	-0.0622948	0.243724	0.382252	352	7
ADAM6	-0.0129057	0.809337	0.880356	352	352
ADAM7	0.0844088	0.113915	0.216581	352	8
ADAM8	0.0550042	0.303442	0.448399	352	352
ADAM9	0.0295709	0.5803	0.707101	352	352
ADAMDEC1	0.106612	0.04563	0.106984	352	324
ADAMTS10	0.0653717	0.221168	0.356347	352	352
ADAMTS12	-0.0358393	0.502712	0.640717	352	341
ADAMTS13	0.0193511	0.7175	0.814785	352	352
ADAMTS14	0.247206	2.67194e-06	3.54856e-05	352	346
ADAMTS15	-0.05714	0.285024	0.428103	352	296
ADAMTS16	0.10822	0.0424456	0.10107	352	297
ADAMTS17	0.107649	0.0435543	0.103113	352	352
ADAMTS18	-0.0172783	0.746665	0.836547	352	266
ADAMTS19	0.211642	6.27963e-05	0.000505382	352	27
ADAMTS1	-0.109773	0.0395492	0.0957144	352	352
ADAMTS20	0.0642684	0.229078	0.365541	352	104
ADAMTS2	-0.00239508	0.964286	0.980439	352	351
ADAMTS3	0.156643	0.00321247	0.0129409	352	324
ADAMTS4	-0.100013	0.0608694	0.133501	352	352
ADAMTS5	0.0885366	0.0972278	0.191987	352	352
ADAMTS6	0.234136	9.03768e-06	9.85335e-05	352	345
ADAMTS7	0.112729	0.0344983	0.0857833	352	352
ADAMTS8	-0.0293503	0.583128	0.708898	352	341
ADAMTS9	0.0841068	0.115219	0.218601	352	352
ADAMTSL1	-0.113514	0.0332525	0.0834056	352	351
ADAMTSL2	0.0304907	0.568574	0.697336	352	352
ADAMTSL3	-0.144821	0.00649304	0.0226898	352	352
ADAMTSL4	-0.148974	0.00509923	0.0188026	352	352
ADAMTSL5	-0.00419407	0.937503	0.964788	352	352
ADAP1	0.157403	0.00306522	0.0124591	352	352
ADAP2	0.0635964	0.233994	0.371479	352	352
ADARB1	-0.167104	0.00165432	0.00752611	352	352
ADARB2	0.126441	0.0176278	0.0506471	352	186
ADAR	0.0351554	0.510903	0.647979	352	352
ADAT1	-0.108167	0.0425476	0.10126	352	352
ADAT2	0.280406	8.80152e-08	2.03037e-06	352	352
ADAT3	0.141192	0.00798109	0.0267803	352	352
ADA	0.24151	4.58303e-06	5.56465e-05	352	352
ADCK1	-0.0117248	0.826493	0.892628	352	352
ADCK2	0.101262	0.0577015	0.127934	352	352
ADCK4	0.0742993	0.164242	0.286194	352	352
ADCK5	0.0481787	0.367471	0.514786	352	352
ADCY10	-0.0579013	0.278645	0.421012	352	347
ADCY1	-0.0949883	0.0751044	0.157089	352	352
ADCY2	-0.0509032	0.340971	0.487472	352	148
ADCY3	0.0483436	0.365831	0.513174	352	352
ADCY4	-0.117744	0.0271812	0.0714415	352	352
ADCY5	0.177473	0.000824525	0.00423823	352	339
ADCY6	0.214921	4.79223e-05	0.000401361	352	352
ADCY7	0.0135573	0.79991	0.873682	352	352
ADCY8	-0.233523	9.5531e-06	0.000103024	352	169
ADCY9	-0.112509	0.0348533	0.08643	352	352
ADCYAP1R1	0.0137232	0.797514	0.87207	352	98
ADCYAP1	-0.148375	0.00528205	0.0193016	352	269
ADC	0.0106065	0.842816	0.90437	352	352
ADD1	0.0281892	0.598124	0.722014	352	352
ADD2	0.0605651	0.257088	0.39743	352	323
ADD3	0.0689812	0.196656	0.326961	352	352
ADH1A	-0.137257	0.00993089	0.0319961	352	352
ADH1B	-0.345664	2.57837e-11	1.79476e-09	352	352
ADH1C	-0.237975	6.36357e-06	7.28919e-05	352	352
ADH4	-0.216696	4.13274e-05	0.000355859	352	352
ADH5	-0.149828	0.00484833	0.0180379	352	352
ADH6	-0.203959	0.000116401	0.000838413	352	352
ADH7	-0.164972	0.00189996	0.00843355	352	217
ADHFE1	-0.211613	6.29416e-05	0.000505859	352	352
ADI1	-0.287815	3.85343e-08	1.00543e-06	352	352
ADIG	-0.140686	0.00821076	0.0274216	352	196
ADIPOQ	-0.109232	0.0405391	0.0975997	352	67
ADIPOR1	-0.0822319	0.123578	0.230802	352	352
ADIPOR2	-0.137769	0.00965563	0.0312865	352	352
ADK	-0.0746841	0.162063	0.283361	352	352
ADM2	0.336335	9.32998e-11	5.49531e-09	352	351
ADM	-0.161572	0.00236126	0.0100731	352	352
ADNP2	0.0637535	0.232838	0.370234	352	352
ADNP	0.16227	0.00225893	0.00973604	352	352
ADORA1	0.143712	0.00691884	0.023934	352	346
ADORA2A	-0.00151428	0.977415	0.987485	352	352
ADORA2B	0.148417	0.00526899	0.0192679	352	348
ADORA3	0.0708589	0.184717	0.311984	352	352
ADO	0.133014	0.0124971	0.0384888	352	352
ADPGK	0.010293	0.847403	0.907286	352	352
ADPRHL1	0.101682	0.0566658	0.126257	352	352
ADPRHL2	0.172333	0.00117008	0.00565248	352	352
ADPRH	0.0853417	0.10996	0.210833	352	352
ADRA1A	-0.196388	0.000209209	0.0013696	352	330
ADRA1B	-0.180145	0.000684726	0.00362251	352	352
ADRA1D	0.0111177	0.835345	0.898727	352	309
ADRA2A	0.0417849	0.434504	0.579455	352	344
ADRA2B	-0.218817	3.45709e-05	0.000305747	352	352
ADRA2C	-0.0549988	0.303491	0.448411	352	349
ADRB1	-0.30932	3.05274e-09	1.12753e-07	352	322
ADRB2	-0.314439	1.61852e-09	6.43143e-08	352	352
ADRB3	0.0890941	0.0951316	0.188822	352	114
ADRBK1	0.00788873	0.882752	0.929783	352	352
ADRBK2	-0.141876	0.00767908	0.025955	352	352
ADRM1	0.148615	0.00520812	0.0191051	352	352
ADSL	0.302378	7.08024e-09	2.36103e-07	352	352
ADSSL1	-0.0450166	0.399783	0.546533	352	352
ADSS	0.266912	3.72693e-07	6.95368e-06	352	352
AEBP1	-0.00477811	0.928822	0.959076	352	352
AEBP2	0.113841	0.032745	0.0825173	352	352
AEN	-0.163898	0.00203584	0.00893704	352	352
AES	-0.0186699	0.727042	0.821752	352	352
AFAP1L1	0.0588532	0.270805	0.412674	352	352
AFAP1L2	0.0618884	0.24682	0.386084	352	352
AFAP1	0.123708	0.020253	0.0565722	352	352
AFARP1	-0.223242	2.36881e-05	0.000221193	352	335
AFF1	-0.106578	0.0456983	0.107081	352	352
AFF2	0.0841775	0.114913	0.218103	352	277
AFF3	0.122708	0.0212938	0.0589225	352	351
AFF4	-0.13035	0.0143914	0.043051	352	352
AFG3L1	0.110395	0.0384381	0.0935255	352	352
AFG3L2	0.0750407	0.160062	0.280867	352	352
AFMID	-0.162206	0.00226819	0.00976748	352	352
AFM	-0.155993	0.00334339	0.013381	352	351
AFP	0.24927	2.19022e-06	3.01333e-05	352	347
AFTPH	0.0840747	0.115358	0.218781	352	352
AG2	-0.0490247	0.359109	0.506242	352	352
AGAP11	-0.049189	0.357499	0.504543	352	330
AGAP1	0.144279	0.00669807	0.0232795	352	352
AGAP2	-0.0331576	0.535225	0.669427	352	352
AGAP3	-0.0326141	0.541941	0.675365	352	352
AGAP4	0.138512	0.00926747	0.0302652	352	352
AGAP5	0.0781813	0.143239	0.257994	352	350
AGAP6	0.130902	0.0139797	0.0420914	352	352
AGAP7	0.106476	0.0459079	0.107433	352	351
AGAP8	0.170893	0.00128846	0.0061277	352	349
AGA	0.0379785	0.477541	0.618576	352	352
AGBL1	0.0588556	0.270785	0.412674	352	14
AGBL2	0.0196794	0.712918	0.811089	352	349
AGBL3	0.136666	0.0102576	0.0328065	352	350
AGBL4	-0.00132666	0.980213	0.989157	352	217
AGBL5	0.0914393	0.0867048	0.175758	352	352
AGER	0.0268182	0.616051	0.73735	352	352
AGFG1	0.164769	0.00192498	0.00852559	352	352
AGFG2	-0.221456	2.76171e-05	0.000251741	352	352
AGGF1	0.0705361	0.18673	0.314583	352	352
AGK	0.187254	0.000412431	0.00238336	352	352
AGL	-0.203363	0.000121996	0.000873629	352	352
AGMAT	0.0094352	0.859984	0.91544	352	352
AGPAT1	-0.0211455	0.692579	0.796296	352	352
AGPAT2	0.113044	0.0339929	0.0848351	352	352
AGPAT3	-0.0132531	0.804308	0.876978	352	352
AGPAT4	0.113992	0.0325137	0.0821165	352	352
AGPAT5	0.180622	0.000662219	0.0035231	352	352
AGPAT6	-0.0718631	0.178556	0.304636	352	352
AGPAT9	-0.121547	0.0225614	0.0616545	352	352
AGPHD1	-0.129719	0.0148756	0.0441414	352	352
AGPS	0.121893	0.022177	0.0608648	352	352
AGR2	0.161567	0.00236192	0.0100731	352	227
AGR3	0.0147028	0.783407	0.861994	352	85
AGRN	0.145485	0.00624937	0.0220043	352	352
AGRP	0.0260124	0.626696	0.745575	352	192
AGTPBP1	0.0956657	0.0730407	0.153677	352	352
AGTR1	-0.00418735	0.937603	0.964841	352	352
AGTR2	0.089532	0.0935104	0.186384	352	79
AGTRAP	0.101363	0.0574495	0.127545	352	352
AGT	0.0947091	0.0759688	0.158465	352	352
AGXT2L1	-0.0877232	0.100352	0.196612	352	347
AGXT2L2	-0.0668547	0.210846	0.344087	352	352
AGXT2	-0.0631597	0.237227	0.374789	352	349
AGXT	-0.105684	0.0475567	0.110306	352	351
AHCTF1	0.132613	0.0127669	0.0391864	352	352
AHCYL1	-0.140812	0.00815299	0.0272698	352	352
AHCYL2	-0.103303	0.052816	0.119675	352	352
AHCY	0.112845	0.0343114	0.0854052	352	352
AHDC1	-0.0376577	0.481272	0.62175	352	352
AHI1	-0.0455051	0.394683	0.540916	352	352
AHNAK2	0.0803137	0.13261	0.243317	352	349
AHNAK	-0.149805	0.00485482	0.0180552	352	352
AHRR	-0.0140017	0.793496	0.869635	352	349
AHR	-0.181049	0.000642648	0.00343643	352	352
AHSA1	0.211043	6.59443e-05	0.000525758	352	352
AHSA2	0.017196	0.74783	0.837334	352	352
AHSG	-0.0812537	0.128122	0.236996	352	352
AHSP	-0.15372	0.00384044	0.0149473	352	145
AICDA	0.0494173	0.355269	0.50222	352	93
AIDA	0.0687816	0.197958	0.328741	352	352
AIF1L	-0.079993	0.134168	0.245386	352	352
AIF1	-0.0300821	0.573769	0.702046	352	352
AIFM1	-0.0437801	0.412867	0.558722	352	352
AIFM2	0.164998	0.00189676	0.00842144	352	352
AIFM3	0.0906633	0.0894242	0.180097	352	351
AIG1	-0.143612	0.00695852	0.0240295	352	352
AIM1L	0.13203	0.0131696	0.0401466	352	347
AIM1	-0.145249	0.00633507	0.0222628	352	352
AIM2	0.0260068	0.626771	0.745575	352	317
AIMP1	0.0438456	0.412168	0.558269	352	352
AIMP2	0.125767	0.0182457	0.0520244	352	352
AIPL1	0.121325	0.0228109	0.0622405	352	38
AIP	-0.0834177	0.118238	0.222969	352	352
AIRE	0.18164	0.00061643	0.00331583	352	137
AJAP1	-0.0373723	0.484605	0.624105	352	263
AK1	-0.03072	0.565668	0.6951	352	352
AK2	0.0199708	0.708858	0.808523	352	352
AK3L1	0.00399529	0.94046	0.966232	352	352
AK3	-0.165908	0.00178827	0.0080182	352	352
AK5	-0.0234994	0.660385	0.772941	352	221
AK7	-0.0344731	0.519145	0.655417	352	347
AKAP10	0.0919851	0.0848325	0.172943	352	351
AKAP11	-0.145216	0.00634731	0.0222822	352	352
AKAP12	-0.135229	0.0110922	0.0350125	352	352
AKAP13	-0.154463	0.003671	0.0144061	352	352
AKAP14	0.0768719	0.150081	0.267007	352	124
AKAP1	0.117558	0.027427	0.0719011	352	352
AKAP2	-0.0224003	0.675344	0.784709	352	330
AKAP3	-0.277784	1.17225e-07	2.59301e-06	352	340
AKAP4	0.0322378	0.546615	0.678516	352	25
AKAP5	-0.0936877	0.0791998	0.163678	352	352
AKAP6	-0.259978	7.59238e-07	1.24813e-05	352	351
AKAP7	-0.0858334	0.107919	0.207891	352	352
AKAP8L	0.231565	1.13935e-05	0.000119451	352	352
AKAP8	0.174623	0.00100229	0.00498219	352	352
AKAP9	-0.105132	0.0487348	0.112447	352	352
AKD1	0.106321	0.0462272	0.107939	352	352
AKIRIN1	0.179159	0.000733548	0.00383696	352	352
AKIRIN2	-0.00427141	0.936353	0.964152	352	352
AKNAD1	0.0491656	0.357728	0.50483	352	77
AKNA	0.0481059	0.368196	0.515517	352	352
AKR1A1	-0.0854529	0.109495	0.209992	352	352
AKR1B10	0.087438	0.101466	0.198217	352	347
AKR1B15	0.101747	0.0565079	0.126004	352	277
AKR1B1	-0.0118537	0.824616	0.891288	352	352
AKR1C1	-0.059347	0.266798	0.408099	352	352
AKR1C2	-0.0374888	0.483242	0.623087	352	352
AKR1C3	0.284775	5.42368e-08	1.34464e-06	352	352
AKR1C4	-0.00765214	0.886244	0.931736	352	351
AKR1CL1	-0.0999206	0.0611103	0.133882	352	297
AKR1D1	-0.0941948	0.077582	0.16102	352	349
AKR1E2	0.0238767	0.655282	0.768776	352	329
AKR7A2	-0.171217	0.00126093	0.00601837	352	352
AKR7A3	-0.157329	0.00307932	0.0124981	352	352
AKR7L	-0.146106	0.0060293	0.0214495	352	352
AKT1S1	0.129976	0.0146769	0.0437145	352	352
AKT1	0.0272149	0.61084	0.732741	352	352
AKT2	0.0500079	0.349541	0.496303	352	352
AKT3	-0.0257246	0.630517	0.748768	352	352
AKTIP	-0.118515	0.0261844	0.0693835	352	352
ALAD	-0.277126	1.259e-07	2.76646e-06	352	352
ALAS1	-0.268637	3.1126e-07	5.9468e-06	352	352
ALAS2	-0.10646	0.0459397	0.10749	352	232
ALB	-0.0475639	0.373623	0.520364	352	352
ALCAM	-0.105646	0.0476376	0.110455	352	352
ALDH16A1	0.174352	0.00102094	0.00505973	352	352
ALDH18A1	0.299555	9.90608e-09	3.18111e-07	352	352
ALDH1A1	-0.0923633	0.0835543	0.170991	352	352
ALDH1A2	0.178652	0.000759857	0.0039569	352	350
ALDH1A3	0.00480914	0.928361	0.958799	352	345
ALDH1B1	-0.136017	0.0106275	0.0337276	352	352
ALDH1L1	-0.261694	6.37819e-07	1.08583e-05	352	352
ALDH1L2	0.0538032	0.314138	0.459606	352	350
ALDH2	-0.326706	3.36552e-10	1.65843e-08	352	352
ALDH3A1	-0.15343	0.00390842	0.015135	352	340
ALDH3A2	-0.168196	0.00154022	0.00711763	352	352
ALDH3B1	0.163215	0.0021269	0.00925517	352	352
ALDH3B2	0.131727	0.013383	0.0406641	352	228
ALDH4A1	-0.219438	3.27998e-05	0.00029203	352	352
ALDH5A1	-0.231202	1.17694e-05	0.000122673	352	352
ALDH6A1	-0.281491	7.81055e-08	1.84015e-06	352	352
ALDH7A1	-0.121845	0.0222305	0.0609689	352	352
ALDH8A1	-0.067504	0.206437	0.339031	352	352
ALDH9A1	-0.175749	0.000928244	0.00467717	352	352
ALDOA	0.260212	7.41444e-07	1.22597e-05	352	352
ALDOB	-0.0472844	0.376441	0.523155	352	352
ALDOC	0.0831254	0.119537	0.224952	352	352
ALG10B	-0.151654	0.00434891	0.0165604	352	352
ALG10	-0.0427208	0.424275	0.569706	352	352
ALG11	0.0470767	0.378543	0.525159	352	352
ALG12	0.135072	0.0111869	0.0352779	352	352
ALG13	-0.0180538	0.735708	0.828675	352	352
ALG14	0.00666488	0.90084	0.941059	352	352
ALG1L2	0.0486016	0.363276	0.510705	352	58
ALG1L	0.16814	0.00154588	0.00713551	352	351
ALG1	0.0149882	0.779309	0.859325	352	352
ALG2	-0.00547559	0.918466	0.952638	352	352
ALG3	0.195014	0.000232164	0.00149094	352	352
ALG5	-0.0738842	0.166619	0.289168	352	352
ALG6	0.117919	0.0269518	0.070945	352	352
ALG8	0.0584147	0.274397	0.416365	352	352
ALG9	-0.103297	0.0528289	0.119689	352	352
ALKBH1	-0.0912415	0.0873917	0.176862	352	352
ALKBH2	0.0623516	0.243294	0.381828	352	352
ALKBH3	-0.12987	0.0147584	0.0438851	352	352
ALKBH4	-0.0462628	0.38685	0.53303	352	352
ALKBH5	-0.00909589	0.86497	0.918244	352	352
ALKBH6	0.108106	0.0426651	0.101413	352	352
ALKBH7	-0.108461	0.0419847	0.10028	352	352
ALKBH8	-0.0561591	0.293387	0.436855	352	352
ALK	-0.0468361	0.380987	0.527337	352	188
ALLC	-0.0281381	0.598788	0.722641	352	236
ALMS1P	0.0196512	0.71331	0.811369	352	304
ALMS1	0.0736857	0.167764	0.290649	352	352
ALOX12B	0.0794819	0.136681	0.249044	352	90
ALOX12P2	-0.00923463	0.862931	0.917106	352	332
ALOX12	0.022022	0.680523	0.788537	352	334
ALOX15B	0.124656	0.0193064	0.0543868	352	331
ALOX15	0.0521626	0.329143	0.475203	352	296
ALOX5AP	0.0324927	0.543447	0.676564	352	352
ALOX5	0.127965	0.0162979	0.0475536	352	352
ALOXE3	0.0830485	0.119881	0.225447	352	132
ALPI	0.137427	0.00983881	0.0317612	352	214
ALPK1	-0.154351	0.00369606	0.0144902	352	352
ALPK2	-0.0114323	0.830755	0.895531	352	352
ALPK3	0.185794	0.000458381	0.00260653	352	352
ALPL	-0.196995	0.000199756	0.0013168	352	352
ALPPL2	0.127352	0.0168221	0.0487767	352	66
ALPP	0.160584	0.00251332	0.010585	352	89
ALS2CL	0.120721	0.0235027	0.063754	352	352
ALS2CR11	0.0259281	0.627815	0.746359	352	266
ALS2CR12	0.0840799	0.115335	0.218759	352	280
ALS2CR4	0.267154	3.63433e-07	6.80642e-06	352	352
ALS2CR8	-0.200482	0.000152774	0.00105312	352	352
ALS2	0.0423206	0.428631	0.573969	352	352
ALX1	0.148236	0.00532515	0.0194163	352	68
ALX3	0.0124185	0.816404	0.885426	352	341
ALX4	0.0544296	0.30853	0.454037	352	41
AMAC1L2	0.0737316	0.167499	0.29029	352	177
AMAC1L3	-0.0898857	0.092217	0.184378	352	66
AMAC1	-0.00783618	0.883527	0.930171	352	39
AMACR	-0.232128	1.08321e-05	0.0001144	352	352
AMBN	0.0511581	0.338556	0.485064	352	105
AMBP	-0.0429361	0.421942	0.56753	352	352
AMBRA1	-0.014496	0.786379	0.864293	352	352
AMD1	0.298379	1.13816e-08	3.57391e-07	352	352
AMDHD1	-0.134875	0.0113073	0.0355563	352	352
AMDHD2	-0.0631141	0.237567	0.375119	352	352
AMELX	-0.0317248	0.553019	0.684415	352	17
AMELY	0.0420706	0.431367	0.576766	352	33
AMFR	-0.213988	5.17736e-05	0.000428569	352	352
AMHR2	0.047645	0.372808	0.519693	352	157
AMH	0.110218	0.0387506	0.0941478	352	286
AMICA1	0.0296957	0.578702	0.705932	352	352
AMIGO1	-0.067745	0.204818	0.33704	352	351
AMIGO2	0.172055	0.00119213	0.00574091	352	352
AMIGO3	0.273141	1.93289e-07	3.96701e-06	352	352
AMMECR1L	0.048381	0.365461	0.512871	352	352
AMMECR1	0.0962469	0.0713068	0.150922	352	352
AMN1	-0.0170108	0.750455	0.839188	352	352
AMN	0.0369886	0.489104	0.628199	352	347
AMOTL1	0.0502388	0.347318	0.494133	352	352
AMOTL2	-0.202929	0.000126227	0.000898436	352	352
AMOT	-0.046978	0.379545	0.526076	352	351
AMPD1	-0.00175635	0.973806	0.985259	352	122
AMPD2	-0.175306	0.000956776	0.00479303	352	352
AMPD3	0.0949403	0.0752525	0.157333	352	352
AMPH	0.0696397	0.192407	0.321642	352	301
AMTN	0.0909444	0.0884314	0.178458	352	27
AMT	-0.0463464	0.385992	0.532322	352	352
AMY1A	-0.128722	0.0156699	0.0460247	352	330
AMY2A	-0.12038	0.0239009	0.0646405	352	289
AMY2B	-0.136042	0.0106134	0.0336978	352	352
AMZ1	0.117899	0.0269783	0.070996	352	313
AMZ2P1	-0.102413	0.054902	0.123195	352	352
AMZ2	-0.00721597	0.892688	0.936088	352	352
ANAPC10	-0.00817495	0.87853	0.927053	352	352
ANAPC11	0.0264077	0.621465	0.742121	352	352
ANAPC13	-0.0294179	0.582261	0.708277	352	352
ANAPC16	-0.113339	0.033526	0.0839413	352	352
ANAPC1	0.147449	0.00557626	0.0201437	352	352
ANAPC2	-0.112316	0.0351682	0.0870481	352	352
ANAPC4	0.278666	1.06481e-07	2.38987e-06	352	352
ANAPC5	0.283645	6.15222e-08	1.49182e-06	352	352
ANAPC7	0.394545	1.46904e-14	3.1447e-12	352	352
ANGEL1	0.140634	0.00823496	0.0274885	352	352
ANGEL2	-0.00511533	0.923813	0.956186	352	352
ANGPT1	0.0476275	0.372983	0.519764	352	348
ANGPT2	0.00143544	0.978591	0.988271	352	352
ANGPT4	-0.0401218	0.453028	0.597	352	139
ANGPTL1	-0.254623	1.29727e-06	1.94914e-05	352	352
ANGPTL2	-0.0820176	0.124562	0.232146	352	352
ANGPTL3	-0.179689	0.000706931	0.0037233	352	352
ANGPTL4	-0.131586	0.013483	0.0408741	352	352
ANGPTL5	0.0730863	0.171258	0.295007	352	38
ANGPTL6	-0.121279	0.0228639	0.0623355	352	350
ANGPTL7	-0.108769	0.0414018	0.0992805	352	110
ANG	-0.113763	0.0328662	0.0827494	352	352
ANK1	0.0258904	0.628315	0.74682	352	328
ANK2	0.0218658	0.682666	0.78987	352	351
ANK3	0.0576226	0.280968	0.423372	352	351
ANKAR	-0.0450287	0.399656	0.546453	352	351
ANKDD1A	0.0236935	0.657758	0.770727	352	352
ANKFN1	-0.208503	8.1025e-05	0.000625939	352	108
ANKFY1	-0.0720204	0.177604	0.303498	352	352
ANKHD1-EIF4EBP3	0.077187	0.148412	0.264736	352	352
ANKHD1	-0.0320389	0.549093	0.680487	352	352
ANKH	0.00888996	0.867999	0.919949	352	352
ANKIB1	0.0260174	0.626629	0.745575	352	352
ANKK1	-0.0630047	0.238382	0.375809	352	288
ANKLE1	0.197521	0.000191894	0.00127639	352	347
ANKLE2	0.230106	1.29782e-05	0.000133732	352	352
ANKMY1	-0.241775	4.47037e-06	5.4487e-05	352	352
ANKMY2	-0.0382135	0.474819	0.616233	352	352
ANKRA2	-0.0374679	0.483486	0.623276	352	352
ANKRD10	0.0655276	0.220066	0.355145	352	352
ANKRD11	0.0377308	0.480421	0.621053	352	352
ANKRD12	-0.123533	0.0204311	0.0569827	352	352
ANKRD13A	0.152481	0.00413857	0.0159055	352	352
ANKRD13B	0.196291	0.000210764	0.00137796	352	352
ANKRD13C	-0.0805091	0.131667	0.241945	352	352
ANKRD13D	0.248925	2.26437e-06	3.09822e-05	352	352
ANKRD16	0.297343	1.28569e-08	3.95603e-07	352	352
ANKRD17	-0.0722025	0.176508	0.302013	352	352
ANKRD19	0.0387202	0.468978	0.61145	352	352
ANKRD1	0.0979664	0.0663735	0.142511	352	332
ANKRD20A3	-0.032894	0.538477	0.672184	352	313
ANKRD20A4	0.0297742	0.577698	0.705269	352	189
ANKRD20B	-0.0637278	0.233026	0.370475	352	321
ANKRD22	0.0910675	0.0879994	0.177826	352	344
ANKRD23	0.0939259	0.0784367	0.162455	352	352
ANKRD24	-0.320773	7.25778e-10	3.21799e-08	352	352
ANKRD26P1	0.152687	0.00408763	0.015734	352	87
ANKRD26	0.205442	0.00010351	0.000762365	352	352
ANKRD27	0.212993	5.62049e-05	0.000459896	352	352
ANKRD28	-0.0599574	0.261901	0.40262	352	352
ANKRD29	-0.148739	0.00517014	0.0190078	352	351
ANKRD2	-0.0278363	0.602716	0.725966	352	277
ANKRD30A	0.144024	0.0067968	0.0235528	352	58
ANKRD30B	0.00930691	0.861869	0.916577	352	68
ANKRD31	-0.0490703	0.358661	0.505753	352	173
ANKRD32	0.161425	0.0023833	0.0101426	352	352
ANKRD33	0.179569	0.000712862	0.00374945	352	201
ANKRD34A	-0.120801	0.0234103	0.0635294	352	351
ANKRD34B	0.204792	0.000108985	0.000796207	352	129
ANKRD34C	-0.0903794	0.0904359	0.181785	352	102
ANKRD35	-0.0637922	0.232553	0.36987	352	340
ANKRD36BP1	0.0105661	0.843406	0.904881	352	343
ANKRD36B	0.0846911	0.112706	0.214796	352	319
ANKRD36	0.0734729	0.168998	0.292278	352	352
ANKRD37	-0.354984	6.83152e-12	5.83699e-10	352	352
ANKRD39	0.146818	0.00578509	0.020755	352	352
ANKRD40	-0.0754298	0.157901	0.278043	352	352
ANKRD42	-0.155659	0.00341266	0.013577	352	352
ANKRD43	0.0590843	0.268924	0.410658	352	351
ANKRD44	-0.11014	0.0388904	0.0943722	352	351
ANKRD45	0.243203	3.90917e-06	4.88229e-05	352	322
ANKRD46	-0.00476684	0.92899	0.959199	352	352
ANKRD49	0.0945411	0.0764928	0.159341	352	352
ANKRD50	-0.0999592	0.0610098	0.133706	352	352
ANKRD52	0.294587	1.77353e-08	5.22298e-07	352	352
ANKRD53	0.0268592	0.615511	0.736968	352	324
ANKRD54	0.0631203	0.237521	0.375119	352	352
ANKRD55	-0.171814	0.00121158	0.00581909	352	319
ANKRD56	-0.0991199	0.0632235	0.137393	352	349
ANKRD57	-0.153829	0.00381512	0.0148691	352	352
ANKRD58	0.155423	0.00346216	0.0137285	352	351
ANKRD5	0.091598	0.0861569	0.174861	352	352
ANKRD6	0.116014	0.0295385	0.0763803	352	352
ANKRD7	0.132313	0.012973	0.039648	352	105
ANKRD9	0.0168644	0.752533	0.840662	352	352
ANKS1A	-0.0250903	0.638973	0.75569	352	352
ANKS1B	0.0214085	0.688954	0.794008	352	316
ANKS3	0.119703	0.0247089	0.066393	352	352
ANKS4B	-0.18312	0.000555105	0.0030494	352	348
ANKS6	0.257179	1.0061e-06	1.5734e-05	352	351
ANKZF1	-0.0156097	0.77041	0.85361	352	352
ANLN	0.363098	2.0738e-12	2.06426e-10	352	352
ANO10	0.131931	0.0132392	0.0403047	352	352
ANO1	-0.084538	0.113361	0.215795	352	352
ANO2	-0.0805236	0.131597	0.241861	352	340
ANO3	-0.0537413	0.314696	0.460158	352	306
ANO4	0.148132	0.00535778	0.0195067	352	283
ANO5	0.114209	0.0321825	0.0815125	352	341
ANO6	-0.0990905	0.0633024	0.137507	352	352
ANO7	0.0438369	0.412261	0.558357	352	352
ANO8	-0.0349198	0.513742	0.650899	352	352
ANO9	0.191243	0.000307809	0.00186996	352	347
ANP32A	0.174721	0.000995654	0.00495413	352	352
ANP32B	0.174615	0.00100284	0.00498366	352	352
ANP32C	0.109052	0.0408722	0.0982709	352	315
ANP32D	-0.0152409	0.775687	0.857177	352	51
ANP32E	0.226182	1.83478e-05	0.000179229	352	352
ANPEP	0.10296	0.0536107	0.121048	352	352
ANTXR1	0.0221749	0.678428	0.786934	352	352
ANTXR2	-0.139727	0.00866304	0.0286723	352	352
ANTXRL	0.0018316	0.972684	0.984804	352	20
ANUBL1	-0.00905683	0.865545	0.918658	352	352
ANXA10	-0.265319	4.39686e-07	7.9072e-06	352	350
ANXA11	0.0784092	0.142073	0.256497	352	352
ANXA13	0.161418	0.00238431	0.0101446	352	347
ANXA1	-0.0548445	0.304851	0.449853	352	352
ANXA2P1	0.197632	0.000190279	0.00126682	352	352
ANXA2P2	0.205155	0.000105891	0.000776744	352	352
ANXA2P3	0.202686	0.000128655	0.000911808	352	313
ANXA2	0.167411	0.00162149	0.00740553	352	352
ANXA3	-0.0966052	0.070255	0.14914	352	340
ANXA4	0.189026	0.000362443	0.00213036	352	352
ANXA5	0.242911	4.01836e-06	4.98427e-05	352	352
ANXA6	-0.0969757	0.0691806	0.147394	352	352
ANXA7	-0.0757621	0.156072	0.275524	352	352
ANXA8L1	0.0505653	0.344189	0.490839	352	14
ANXA8L2	0.0538426	0.313784	0.459189	352	289
ANXA8	0.0725343	0.174523	0.299157	352	268
ANXA9	0.140185	0.00844444	0.0280654	352	352
AOAH	-0.0507035	0.34287	0.489407	352	352
AOC2	0.0403273	0.450716	0.594852	352	351
AOC3	-0.107567	0.0437151	0.103432	352	352
AOX1	-0.202631	0.000129207	0.000914417	352	352
AOX2P	-0.176469	0.000883524	0.00449737	352	127
AP1AR	-0.0524633	0.32636	0.472212	352	352
AP1B1	0.113337	0.0335293	0.0839413	352	352
AP1G1	-0.191808	0.000295163	0.00180781	352	352
AP1G2	0.207681	8.65655e-05	0.000660792	352	352
AP1M1	0.113595	0.0331261	0.0832183	352	352
AP1M2	0.139854	0.00860162	0.0285069	352	320
AP1S1	0.00708	0.894698	0.937209	352	352
AP1S2	-0.0675508	0.206122	0.33857	352	352
AP1S3	0.188428	0.000378633	0.00221051	352	352
AP2A1	0.150867	0.00455827	0.0171965	352	352
AP2A2	0.109181	0.0406334	0.0977795	352	352
AP2B1	-0.0787773	0.140205	0.253768	352	352
AP2M1	0.029632	0.579518	0.706483	352	352
AP2S1	0.138354	0.00934893	0.0304763	352	352
AP3B1	0.153857	0.00380867	0.0148585	352	352
AP3B2	0.125197	0.0187836	0.0532455	352	176
AP3D1	0.0991641	0.0631054	0.137211	352	352
AP3M1	0.0952574	0.0742789	0.15569	352	352
AP3M2	0.164839	0.00191631	0.00849286	352	352
AP3S1	0.0178531	0.738539	0.830399	352	352
AP3S2	-0.150852	0.00456232	0.0172085	352	352
AP4B1	-0.0300919	0.573643	0.701954	352	352
AP4E1	0.125775	0.0182388	0.052016	352	352
AP4M1	0.185189	0.000478787	0.0027002	352	352
AP4S1	-0.199561	0.000164062	0.00112008	352	352
APAF1	0.167952	0.00156507	0.00720569	352	352
APBA1	-0.12494	0.0190302	0.0537609	352	352
APBA2	0.13983	0.00861323	0.0285359	352	347
APBA3	0.0609453	0.254108	0.394367	352	352
APBB1IP	0.269694	2.78536e-07	5.43636e-06	352	352
APBB1	0.0314089	0.55698	0.687887	352	352
APBB2	-0.186845	0.000424865	0.00244104	352	352
APBB3	-0.0681287	0.202259	0.333971	352	352
APC2	-0.0387161	0.469024	0.61145	352	351
APCDD1L	0.128782	0.015621	0.0459084	352	171
APCDD1	0.0476493	0.372765	0.519678	352	351
APCS	-0.0624509	0.242542	0.380949	352	352
APC	0.00387721	0.942216	0.967387	352	352
APEH	-0.111116	0.0371816	0.0910917	352	352
APEX1	0.215226	4.67214e-05	0.000393456	352	352
APEX2	0.223545	2.3076e-05	0.000217209	352	352
APH1A	0.126248	0.0178035	0.0510622	352	352
APH1B	0.100797	0.0588639	0.129841	352	352
API5	-0.15741	0.00306397	0.0124586	352	352
APIP	0.11495	0.0310736	0.079408	352	352
APITD1	-0.02759	0.605931	0.728302	352	352
APLF	-0.0485369	0.363915	0.511315	352	352
APLNR	-0.0359812	0.501021	0.639026	352	352
APLN	-0.0367471	0.491947	0.630792	352	352
APLP1	0.0937473	0.0790082	0.163333	352	348
APLP2	-0.0632573	0.236502	0.374029	352	352
APOA1BP	0.194148	0.000247813	0.00157067	352	352
APOA1	-0.00786567	0.883092	0.929976	352	352
APOA2	0.0210743	0.693562	0.796874	352	352
APOA4	0.0940423	0.0780658	0.161838	352	342
APOA5	-0.193095	0.000268166	0.00167356	352	352
APOB48R	0.0751775	0.1593	0.279956	352	352
APOBEC1	0.0291649	0.585511	0.71084	352	24
APOBEC2	0.13272	0.0126945	0.0390362	352	325
APOBEC3A	0.0737584	0.167344	0.290098	352	340
APOBEC3B	0.100215	0.0603477	0.132517	352	345
APOBEC3C	-0.0038955	0.941944	0.967308	352	352
APOBEC3D	0.0354497	0.50737	0.644837	352	352
APOBEC3F	0.0226292	0.672218	0.782604	352	352
APOBEC3G	0.0249972	0.640219	0.756632	352	352
APOBEC3H	-0.101526	0.0570478	0.126895	352	343
APOBEC4	0.0788337	0.13992	0.253437	352	49
APOB	-0.0394245	0.460925	0.604049	352	352
APOC1P1	0.0271849	0.611234	0.732954	352	348
APOC1	-0.142051	0.00760373	0.0257616	352	352
APOC2	0.0119083	0.823821	0.890954	352	352
APOC3	-0.110851	0.0376387	0.0920303	352	352
APOC4	-0.238082	6.30124e-06	7.24279e-05	352	352
APOD	-0.118216	0.0265672	0.0701366	352	350
APOE	0.0240848	0.652473	0.766379	352	352
APOF	-0.157805	0.00298985	0.0122046	352	351
APOH	-0.143681	0.00693107	0.023965	352	352
APOL1	-0.183094	0.000556107	0.00305406	352	352
APOL2	0.00654387	0.902631	0.942345	352	352
APOL3	0.019424	0.716483	0.813954	352	352
APOL4	0.134609	0.011471	0.0359798	352	352
APOL5	0.0534229	0.317576	0.462887	352	264
APOL6	-0.208206	8.29836e-05	0.000637926	352	352
APOLD1	-0.272227	2.13057e-07	4.32369e-06	352	352
APOM	-0.0929502	0.0816014	0.167597	352	352
APOOL	-0.0909523	0.0884034	0.178421	352	352
APOO	0.223147	2.38812e-05	0.000222578	352	352
APPBP2	-0.117913	0.0269605	0.0709583	352	352
APPL1	0.122217	0.0218229	0.0601061	352	352
APPL2	0.0619156	0.246611	0.385848	352	352
APP	0.104575	0.0499492	0.114574	352	352
APRT	-0.0209843	0.694804	0.797621	352	352
APTX	-0.0299916	0.574922	0.702957	352	352
AQP10	0.234178	9.00274e-06	9.82063e-05	352	194
AQP11	-0.188845	0.000367263	0.00215423	352	352
AQP12A	0.0409293	0.443979	0.588386	352	3
AQP12B	0.0399618	0.454834	0.598679	352	33
AQP1	-0.0664699	0.21349	0.347246	352	352
AQP2	-0.101038	0.0582595	0.128784	352	38
AQP3	0.0610411	0.253361	0.393532	352	352
AQP4	-0.134764	0.0113751	0.0357412	352	297
AQP5	0.0285073	0.593999	0.718254	352	273
AQP6	-0.20629	9.67535e-05	0.000723496	352	283
AQP7P1	0.00380831	0.943241	0.96809	352	350
AQP7P3	-0.0120948	0.821108	0.88908	352	328
AQP7	-0.216945	4.0474e-05	0.000350024	352	350
AQP8	-0.0211214	0.692912	0.796497	352	307
AQP9	-0.275674	1.47301e-07	3.1498e-06	352	352
AQPEP	0.115804	0.0298366	0.0769514	352	273
AQR	0.0417474	0.434918	0.579866	352	352
ARAF	-0.162433	0.0022357	0.00965475	352	352
ARAP1	0.0644628	0.22767	0.363849	352	352
ARAP2	-0.00520042	0.92255	0.955382	352	352
ARAP3	-0.0221171	0.67922	0.787577	352	352
ARCN1	0.0224298	0.67494	0.784616	352	352
ARC	-0.136502	0.0103499	0.033052	352	328
AREG	-0.0152044	0.77621	0.857374	352	322
ARF1	0.155102	0.00353079	0.0139522	352	352
ARF3	0.11918	0.0253495	0.0676605	352	352
ARF4	0.227341	1.65751e-05	0.000164742	352	352
ARF5	0.0739693	0.166129	0.288495	352	352
ARF6	-0.0745677	0.16272	0.28426	352	352
ARFGAP1	0.186016	0.000451095	0.00257097	352	352
ARFGAP2	-0.0826384	0.121727	0.228121	352	352
ARFGAP3	0.145536	0.00623116	0.0219519	352	352
ARFGEF1	0.132557	0.0128055	0.0392586	352	352
ARFGEF2	0.0623891	0.243009	0.381532	352	352
ARFIP1	-0.129658	0.0149234	0.0442633	352	352
ARFIP2	0.138203	0.00942733	0.0306966	352	352
ARFRP1	0.0722119	0.176451	0.301942	352	352
ARG1	0.0482383	0.366878	0.514299	352	352
ARG2	-0.142181	0.00754797	0.0256296	352	352
ARGFXP2	0.0460755	0.388778	0.534869	352	163
ARGFX	0.0517365	0.333115	0.479581	352	33
ARGLU1	0.124389	0.0195683	0.0549922	352	352
ARHGAP10	-0.134537	0.0115152	0.0360959	352	352
ARHGAP11A	0.352607	9.62633e-12	7.66564e-10	352	352
ARHGAP11B	0.255488	1.19071e-06	1.81089e-05	352	321
ARHGAP12	0.0426196	0.425374	0.570835	352	352
ARHGAP15	-0.00828838	0.876858	0.925779	352	352
ARHGAP17	0.174434	0.00101528	0.00503917	352	352
ARHGAP18	0.150127	0.00476329	0.0177879	352	352
ARHGAP19	0.134248	0.0116962	0.0365596	352	352
ARHGAP1	-0.0326386	0.541637	0.675029	352	352
ARHGAP20	0.0057285	0.914714	0.950484	352	347
ARHGAP21	0.108462	0.0419821	0.10028	352	352
ARHGAP22	0.148896	0.00512264	0.018868	352	352
ARHGAP23	-0.010329	0.846877	0.906871	352	352
ARHGAP24	-0.153493	0.00389354	0.015092	352	352
ARHGAP25	-0.0765155	0.151986	0.269745	352	352
ARHGAP26	0.0332679	0.533867	0.668232	352	352
ARHGAP27	0.0990901	0.0633034	0.137507	352	352
ARHGAP28	0.074462	0.163318	0.28513	352	345
ARHGAP29	-0.0171235	0.748858	0.837825	352	352
ARHGAP30	-0.0647503	0.225599	0.361525	352	352
ARHGAP31	-0.109419	0.040194	0.0969685	352	352
ARHGAP32	-0.148318	0.00529968	0.0193518	352	352
ARHGAP33	0.166199	0.00175485	0.00789502	352	352
ARHGAP36	0.0133338	0.80314	0.876249	352	54
ARHGAP39	0.288654	3.50398e-08	9.26391e-07	352	352
ARHGAP42	-0.139445	0.00880019	0.0290393	352	352
ARHGAP4	0.168974	0.0014633	0.00682713	352	352
ARHGAP5	-0.104375	0.0503899	0.115399	352	352
ARHGAP6	-0.0701763	0.188994	0.31735	352	351
ARHGAP8	0.0434493	0.41641	0.562331	352	335
ARHGAP9	-0.00393628	0.941338	0.966884	352	352
ARHGDIA	-0.0327038	0.540829	0.674324	352	352
ARHGDIB	0.0269265	0.614627	0.736265	352	352
ARHGDIG	0.0449481	0.400501	0.547195	352	121
ARHGEF10L	0.0709011	0.184455	0.311726	352	352
ARHGEF10	-0.084022	0.115587	0.218987	352	352
ARHGEF11	0.176152	0.000902977	0.0045741	352	352
ARHGEF12	-0.127998	0.0162699	0.047499	352	352
ARHGEF15	-0.11736	0.0276903	0.0724482	352	352
ARHGEF16	0.143643	0.00694614	0.0239993	352	350
ARHGEF17	0.0603879	0.258485	0.398786	352	352
ARHGEF18	0.118675	0.0259816	0.0689656	352	352
ARHGEF19	0.107683	0.0434866	0.103014	352	352
ARHGEF1	0.102722	0.0541692	0.121935	352	352
ARHGEF2	0.278137	1.12799e-07	2.51467e-06	352	352
ARHGEF33	-0.0129833	0.808213	0.879422	352	328
ARHGEF35	0.156614	0.00321812	0.0129558	352	352
ARHGEF37	-0.0775244	0.146641	0.262483	352	352
ARHGEF38	0.0801377	0.133464	0.244434	352	137
ARHGEF3	0.145747	0.00615571	0.0217553	352	352
ARHGEF4	0.147337	0.00561276	0.0202499	352	307
ARHGEF5	0.120023	0.0243243	0.0655718	352	351
ARHGEF6	-0.0594627	0.265865	0.407141	352	352
ARHGEF7	-0.0504296	0.345487	0.492197	352	352
ARHGEF9	-0.12046	0.0238074	0.064449	352	352
ARID1A	0.0132121	0.804901	0.877208	352	352
ARID1B	0.0394852	0.460235	0.603501	352	352
ARID2	0.000481646	0.992816	0.995717	352	352
ARID3A	0.301394	7.96297e-09	2.61164e-07	352	352
ARID3B	0.139072	0.00898455	0.0294813	352	352
ARID3C	-0.134604	0.0114738	0.0359831	352	326
ARID4A	-0.210852	6.69772e-05	0.000531652	352	352
ARID4B	-0.0734459	0.169155	0.292422	352	352
ARID5A	0.126197	0.0178496	0.0511663	352	352
ARID5B	0.0641086	0.23024	0.366807	352	352
ARIH1	-0.212405	5.89878e-05	0.000479318	352	352
ARIH2	0.282408	7.05757e-08	1.68065e-06	352	352
ARL10	0.0236423	0.658451	0.771266	352	345
ARL11	0.0228327	0.669444	0.780378	352	352
ARL13A	0.0353813	0.50819	0.64559	352	63
ARL13B	0.0714966	0.180786	0.3073	352	352
ARL14	0.19187	0.000293817	0.00180159	352	302
ARL15	-0.0584309	0.274264	0.416208	352	352
ARL16	0.0700979	0.18949	0.317914	352	352
ARL17A	0.156114	0.00331875	0.013299	352	352
ARL17B	0.0367619	0.491772	0.630649	352	292
ARL1	0.237194	6.83746e-06	7.7341e-05	352	352
ARL2BP	-0.054156	0.310971	0.456511	352	352
ARL2	0.19402	0.000250202	0.00158404	352	352
ARL3	-0.0744105	0.163611	0.28549	352	352
ARL4A	0.0641491	0.229945	0.366513	352	352
ARL4C	0.0868618	0.103747	0.201739	352	352
ARL4D	-0.00289794	0.956794	0.976239	352	352
ARL5A	0.00651637	0.903038	0.942622	352	352
ARL5B	0.101419	0.0573126	0.127327	352	352
ARL5C	-0.0466211	0.38318	0.529305	352	59
ARL6IP1	-0.00409014	0.939049	0.965799	352	352
ARL6IP4	0.0554809	0.299265	0.443583	352	352
ARL6IP5	-0.224838	2.0629e-05	0.000198015	352	352
ARL6IP6	0.122466	0.0215536	0.0595625	352	352
ARL6	-0.0445684	0.404497	0.551046	352	351
ARL8A	-0.0200116	0.708291	0.80806	352	352
ARL8B	0.0436456	0.414305	0.560173	352	352
ARL9	0.198609	0.000176541	0.00119057	352	205
ARMC10	0.000848028	0.987351	0.993088	352	352
ARMC1	0.108273	0.0423428	0.100917	352	352
ARMC2	0.168472	0.00151251	0.00700909	352	352
ARMC3	0.156137	0.00331404	0.0132855	352	114
ARMC4	0.0587341	0.271777	0.413623	352	194
ARMC5	-0.220763	2.93028e-05	0.000265526	352	352
ARMC6	0.0305222	0.568173	0.697083	352	352
ARMC7	0.112308	0.0351827	0.0870624	352	352
ARMC8	0.082615	0.121832	0.228234	352	352
ARMC9	0.119502	0.0249532	0.0668687	352	352
ARMCX1	0.0770273	0.149256	0.265849	352	352
ARMCX2	0.036668	0.492879	0.631622	352	352
ARMCX3	0.0885978	0.0969959	0.191681	352	352
ARMCX5	0.00081135	0.987898	0.993186	352	352
ARMCX6	0.098441	0.0650622	0.140456	352	352
ARMS2	-0.0731357	0.170968	0.294599	352	183
ARNT2	0.215113	4.71641e-05	0.000396345	352	344
ARNTL2	0.24569	3.08852e-06	4.01609e-05	352	347
ARNTL	-0.0865647	0.104939	0.203425	352	352
ARNT	-0.0824452	0.122604	0.229374	352	352
ARPC1A	0.113524	0.0332374	0.0833992	352	352
ARPC1B	0.1892	0.000357851	0.00210772	352	352
ARPC2	0.168577	0.00150211	0.00697224	352	352
ARPC3	0.32474	4.34982e-10	2.06674e-08	352	352
ARPC4	0.146322	0.005954	0.0212347	352	352
ARPC5L	0.255061	1.24228e-06	1.87991e-05	352	352
ARPC5	0.0655049	0.220226	0.355282	352	352
ARPM1	0.0273035	0.609679	0.731879	352	352
ARPP19	-0.00128662	0.98081	0.989408	352	352
ARPP21	-0.144954	0.00644354	0.0225524	352	272
ARR3	0.0370908	0.487902	0.627222	352	59
ARRB1	0.0816839	0.126108	0.234328	352	352
ARRB2	0.196062	0.000214462	0.00139618	352	352
ARRDC1	0.060277	0.259362	0.399828	352	352
ARRDC2	0.0662518	0.214999	0.349034	352	352
ARRDC3	0.0207603	0.697901	0.799829	352	352
ARRDC4	-0.0108091	0.839853	0.902017	352	352
ARRDC5	0.0166922	0.754979	0.842306	352	286
ARSA	-0.146296	0.00596299	0.0212553	352	352
ARSB	-0.114664	0.0314965	0.0802346	352	352
ARSD	-0.363391	1.985e-12	1.99583e-10	352	352
ARSE	-0.112316	0.0351685	0.0870481	352	346
ARSF	0.0105134	0.844178	0.905344	352	254
ARSG	-0.141481	0.00785232	0.0264329	352	352
ARSH	-0.0753732	0.158214	0.278539	352	18
ARSI	0.144919	0.00645662	0.0225823	352	338
ARSJ	0.0283441	0.596114	0.720286	352	351
ARSK	-0.0844923	0.113556	0.216064	352	352
ART1	0.0397947	0.456723	0.600279	352	47
ART3	0.0868015	0.103988	0.202129	352	193
ART4	-0.0910802	0.087955	0.177803	352	350
ART5	0.210994	6.62085e-05	0.000527021	352	244
ARTN	0.206481	9.52896e-05	0.000713973	352	341
ARV1	0.117701	0.0272384	0.0715479	352	352
ARVCF	-0.0193364	0.717706	0.814926	352	352
ARX	0.0218676	0.68264	0.78987	352	112
AR	-0.257457	9.78525e-07	1.53996e-05	352	342
AS3MT	0.0216909	0.685068	0.79141	352	352
ASAH1	0.00150434	0.977564	0.987498	352	352
ASAH2B	-0.00563145	0.916153	0.951473	352	302
ASAH2	-0.0109026	0.838487	0.901092	352	337
ASAM	0.0122493	0.818862	0.887324	352	268
ASAP1IT1	0.038697	0.469244	0.611627	352	10
ASAP1	0.230164	1.29112e-05	0.000133111	352	352
ASAP2	-0.117655	0.0272982	0.0716671	352	352
ASAP3	-0.0214556	0.688305	0.793811	352	352
ASB10	-0.0209321	0.695526	0.798163	352	21
ASB11	0.0965339	0.0704633	0.149506	352	51
ASB12	0.0302238	0.571964	0.700287	352	215
ASB13	-0.0476973	0.372283	0.519185	352	352
ASB14	0.0425438	0.426198	0.57171	352	340
ASB15	-0.0166889	0.755026	0.842312	352	127
ASB16	0.176095	0.000906485	0.00458493	352	346
ASB17	0.0335301	0.530647	0.665628	352	26
ASB18	0.0786823	0.140685	0.254429	352	6
ASB1	0.0565216	0.290277	0.433878	352	352
ASB2	0.0551957	0.30176	0.44655	352	350
ASB3	0.00130785	0.980493	0.989289	352	352
ASB4	-0.256016	1.12988e-06	1.72895e-05	352	302
ASB5	0.040051	0.453826	0.597617	352	95
ASB6	0.108607	0.0417083	0.0997871	352	352
ASB7	-0.158922	0.00278925	0.0115276	352	352
ASB8	-0.055277	0.301047	0.445627	352	352
ASB9	0.0685059	0.199766	0.330942	352	352
ASCC1	0.0441216	0.409228	0.555421	352	352
ASCC2	0.0294078	0.58239	0.708391	352	352
ASCC3	0.172151	0.00118445	0.00571082	352	352
ASCL1	-0.0725679	0.174323	0.298891	352	264
ASCL2	0.0959316	0.0722432	0.152402	352	345
ASCL3	0.0947333	0.0758935	0.158357	352	39
ASCL4	0.0457622	0.392015	0.538075	352	122
ASF1A	0.14878	0.00515759	0.0189686	352	352
ASF1B	0.376277	2.77945e-13	3.73874e-11	352	352
ASFMR1	-0.0662631	0.214921	0.348935	352	241
ASGR1	-0.0338977	0.526148	0.661523	352	352
ASGR2	-0.00691756	0.897101	0.938737	352	352
ASH1L	0.0197635	0.711745	0.810561	352	352
ASH2L	-0.068219	0.20166	0.333289	352	352
ASIP	-0.00833978	0.876101	0.925233	352	292
ASL	-0.109877	0.0393609	0.0953048	352	352
ASMTL	-0.178693	0.000757709	0.00394675	352	352
ASMT	-0.0212596	0.691004	0.795433	352	145
ASNA1	0.0237049	0.657604	0.770727	352	352
ASNSD1	-0.0579997	0.277827	0.420288	352	352
ASNS	0.204513	0.000111422	0.000811038	352	352
ASPA	-0.114128	0.0323051	0.0816882	352	346
ASPDH	-0.185534	0.000467054	0.00264451	352	345
ASPG	0.0866538	0.104581	0.203022	352	322
ASPHD1	0.168746	0.00148545	0.00690779	352	343
ASPHD2	0.107034	0.0447744	0.10545	352	351
ASPH	0.0792613	0.137777	0.250604	352	352
ASPM	0.362586	2.23778e-12	2.2002e-10	352	352
ASPN	0.0379647	0.477702	0.618678	352	352
ASPRV1	-0.24842	2.37747e-06	3.22635e-05	352	352
ASPSCR1	-0.189293	0.000355405	0.00209641	352	352
ASRGL1	0.322825	5.57447e-10	2.57486e-08	352	352
ASS1	-0.136272	0.0104811	0.0333493	352	352
ASTE1	-0.039041	0.4653	0.607941	352	352
ASTL	0.0193276	0.717829	0.815004	352	99
ASTN1	-0.177253	0.000837113	0.00429406	352	322
ASTN2	-0.266304	3.97033e-07	7.33221e-06	352	352
ASXL1	0.112802	0.0343803	0.0855232	352	352
ASXL2	-0.0566744	0.288973	0.432613	352	352
ASXL3	-0.116302	0.0291342	0.075541	352	256
ASZ1	0.00468321	0.930232	0.960084	352	39
ATAD1	-0.137797	0.00964069	0.0312686	352	352
ATAD2B	0.0961238	0.0716714	0.151467	352	352
ATAD2	0.31413	1.68232e-09	6.63955e-08	352	352
ATAD3A	0.157353	0.00307483	0.01249	352	352
ATAD3B	0.206253	9.70413e-05	0.000724915	352	352
ATAD3C	-0.108219	0.0424475	0.10107	352	351
ATAD5	0.285075	5.24474e-08	1.30352e-06	352	352
ATCAY	0.0164249	0.758781	0.845253	352	84
ATE1	-0.0689308	0.196984	0.327397	352	352
ATF1	0.0601329	0.260505	0.401092	352	352
ATF2	0.0078576	0.883211	0.930021	352	352
ATF3	-0.205822	0.00010043	0.00074464	352	352
ATF4	0.269415	2.86828e-07	5.56006e-06	352	352
ATF5	0.059224	0.267792	0.409368	352	352
ATF6B	0.010686	0.841653	0.903414	352	352
ATF6	-0.0543315	0.309404	0.454896	352	352
ATF7IP2	-0.100687	0.0591421	0.130344	352	352
ATF7IP	-0.0667255	0.211731	0.345136	352	352
ATF7	-0.030029	0.574445	0.70259	352	352
ATG10	0.0225776	0.672923	0.783057	352	352
ATG12	0.0319208	0.550568	0.681975	352	352
ATG16L1	-0.0460443	0.3891	0.535217	352	352
ATG16L2	-0.0429201	0.422115	0.567725	352	352
ATG2A	-0.152998	0.00401166	0.0154733	352	352
ATG2B	-0.0808552	0.13001	0.239629	352	352
ATG3	0.223925	2.23284e-05	0.000211171	352	352
ATG4A	-0.11724	0.0278506	0.0728062	352	352
ATG4B	0.139357	0.0088433	0.0291477	352	352
ATG4C	-0.140944	0.00809296	0.0270827	352	352
ATG4D	0.160288	0.00256058	0.0107341	352	352
ATG5	0.0791533	0.138316	0.251294	352	352
ATG7	0.0957069	0.0729166	0.15352	352	352
ATG9A	-0.0340821	0.523898	0.659569	352	352
ATG9B	0.134925	0.0112763	0.0354921	352	346
ATHL1	-0.039382	0.461409	0.604549	352	352
ATIC	0.26048	7.21579e-07	1.1991e-05	352	352
ATL1	-0.194417	0.000242849	0.00154609	352	352
ATL2	0.0302698	0.571379	0.699786	352	352
ATL3	0.0324649	0.543792	0.676836	352	352
ATMIN	-0.254185	1.3547e-06	2.02018e-05	352	352
ATM	-0.00677074	0.899273	0.939833	352	352
ATN1	0.0998779	0.0612214	0.134081	352	352
ATOH1	0.0427807	0.423625	0.568987	352	16
ATOH7	-0.110122	0.038922	0.0944359	352	335
ATOH8	-0.220466	3.00547e-05	0.000270737	352	352
ATOX1	-0.159531	0.00268503	0.0111804	352	352
ATP10A	-0.0159768	0.765166	0.849502	352	350
ATP10B	0.130734	0.0141037	0.0423687	352	234
ATP10D	0.131542	0.0135151	0.0409525	352	352
ATP11A	0.149466	0.00495325	0.0183767	352	352
ATP11B	0.0934388	0.080004	0.16498	352	352
ATP11C	-0.200757	0.000149552	0.00103306	352	352
ATP12A	0.00119662	0.982152	0.990161	352	67
ATP13A1	0.304905	5.22594e-09	1.80308e-07	352	352
ATP13A2	0.212201	5.99822e-05	0.000486009	352	352
ATP13A3	-0.0626568	0.240989	0.379048	352	352
ATP13A4	-0.0695962	0.192686	0.321987	352	196
ATP13A5	0.0402881	0.451156	0.595045	352	20
ATP1A1	0.334978	1.12088e-10	6.48679e-09	352	352
ATP1A2	-0.111626	0.0363143	0.0893296	352	346
ATP1A3	-0.00679378	0.898932	0.939617	352	313
ATP1A4	-0.00543937	0.919003	0.95276	352	139
ATP1B1	0.0883109	0.098087	0.1934	352	352
ATP1B2	0.0936124	0.0794423	0.164026	352	350
ATP1B3	0.164849	0.00191513	0.0084895	352	352
ATP1B4	0.0643022	0.228833	0.365266	352	17
ATP2A1	-0.0340926	0.523771	0.659532	352	345
ATP2A2	0.166605	0.00170903	0.00771857	352	352
ATP2A3	0.0567406	0.28841	0.432029	352	352
ATP2B1	0.189414	0.000352264	0.00208035	352	352
ATP2B2	0.106705	0.0454404	0.106703	352	352
ATP2B3	-0.0727559	0.173207	0.297542	352	133
ATP2B4	0.0113273	0.832286	0.896793	352	352
ATP2C1	0.0264745	0.620582	0.741405	352	352
ATP2C2	0.10057	0.0594394	0.130872	352	262
ATP4A	0.129407	0.0151204	0.0447343	352	110
ATP4B	-0.0373423	0.484955	0.624334	352	60
ATP5A1	0.105829	0.0472524	0.109805	352	352
ATP5B	0.146668	0.00583559	0.0208976	352	352
ATP5C1	0.39476	1.41774e-14	3.06786e-12	352	352
ATP5D	-0.0356585	0.504871	0.642604	352	352
ATP5EP2	0.0722636	0.176141	0.301515	352	352
ATP5E	0.0938061	0.0788197	0.163113	352	352
ATP5F1	0.0726295	0.173957	0.298494	352	352
ATP5G1	0.191675	0.000298095	0.00182151	352	352
ATP5G2	0.236145	7.52728e-06	8.40926e-05	352	352
ATP5G3	0.159667	0.00266221	0.01109	352	352
ATP5H	0.00929011	0.862116	0.916729	352	352
ATP5I	0.061006	0.253634	0.393865	352	352
ATP5J2	0.145718	0.00616615	0.0217728	352	352
ATP5J	0.0391341	0.464235	0.607002	352	352
ATP5L2	-0.0104192	0.845556	0.905834	352	211
ATP5L	0.10695	0.0449445	0.105738	352	352
ATP5O	0.0922373	0.0839784	0.171559	352	352
ATP5SL	0.251819	1.70927e-06	2.43232e-05	352	352
ATP5S	-0.181137	0.000638682	0.00341798	352	352
ATP6AP1L	-0.0276144	0.605611	0.72816	352	352
ATP6AP1	0.0581901	0.27625	0.418378	352	352
ATP6AP2	0.0467129	0.382243	0.528487	352	352
ATP6V0A1	-0.161868	0.00231742	0.00993008	352	352
ATP6V0A2	0.104196	0.0507898	0.116088	352	352
ATP6V0A4	0.132585	0.0127864	0.0392221	352	111
ATP6V0B	0.150514	0.0046549	0.0174717	352	352
ATP6V0C	-0.0257007	0.630835	0.7491	352	352
ATP6V0D1	-0.052905	0.322297	0.468069	352	352
ATP6V0D2	0.293201	2.0821e-08	5.97269e-07	352	325
ATP6V0E1	-0.0412295	0.440641	0.585521	352	352
ATP6V0E2	-0.223164	2.38478e-05	0.000222371	352	352
ATP6V1A	-0.0121781	0.819897	0.887924	352	352
ATP6V1B1	0.12826	0.016051	0.0469501	352	329
ATP6V1B2	-0.0881406	0.0987391	0.194239	352	352
ATP6V1C1	0.215904	4.41541e-05	0.000375971	352	352
ATP6V1C2	0.266027	4.08577e-07	7.48293e-06	352	352
ATP6V1D	-0.0756401	0.156742	0.276412	352	352
ATP6V1E1	0.0796229	0.135985	0.248115	352	352
ATP6V1E2	-0.0305462	0.56787	0.696925	352	351
ATP6V1F	0.200937	0.000147477	0.00102156	352	352
ATP6V1G1	-0.0217195	0.684675	0.791275	352	352
ATP6V1G2	0.0662218	0.215207	0.349343	352	346
ATP6V1G3	0.139063	0.00898876	0.0294819	352	26
ATP6V1H	0.169536	0.00140993	0.00661434	352	352
ATP7A	-0.00702274	0.895545	0.937856	352	352
ATP7B	-0.0567511	0.288321	0.431928	352	352
ATP8A1	-0.0131141	0.806318	0.878204	352	352
ATP8A2	0.0933548	0.0802767	0.165423	352	237
ATP8B1	0.0735274	0.168681	0.291933	352	352
ATP8B2	0.165222	0.00186945	0.00832858	352	352
ATP8B3	0.0346899	0.516519	0.65317	352	352
ATP8B4	-0.10525	0.0484813	0.111968	352	352
ATP8B5P	0.0268901	0.615105	0.736705	352	352
ATP9A	0.0740402	0.165723	0.287915	352	352
ATP9B	0.0960838	0.0717899	0.151622	352	352
ATPAF1	-0.20064	0.000150921	0.00104179	352	352
ATPAF2	0.0702093	0.188786	0.317074	352	352
ATPBD4	0.075865	0.155509	0.274676	352	352
ATPIF1	-0.0278339	0.602747	0.725966	352	352
ATRIP	0.124311	0.0196459	0.0551637	352	352
ATRNL1	0.236987	6.96844e-06	7.85993e-05	352	317
ATRN	-0.045996	0.389597	0.53568	352	352
ATRX	-0.0918328	0.0853517	0.173705	352	352
ATR	0.153659	0.00385459	0.0149936	352	352
ATXN10	0.137058	0.0100398	0.0322629	352	352
ATXN1L	-0.115707	0.0299749	0.0772279	352	352
ATXN1	-0.136474	0.0103658	0.0330921	352	352
ATXN2L	0.151948	0.00427315	0.0163438	352	352
ATXN2	0.103141	0.0531903	0.120276	352	352
ATXN3L	-0.00406312	0.939451	0.965834	352	10
ATXN3	-0.166159	0.00175937	0.0079136	352	352
ATXN7L1	-0.318088	1.02198e-09	4.36601e-08	352	352
ATXN7L2	0.134254	0.0116928	0.0365545	352	352
ATXN7L3B	-0.0384837	0.471699	0.613535	352	352
ATXN7L3	0.225728	1.90906e-05	0.000185324	352	352
ATXN7	-0.115448	0.0303472	0.0779351	352	352
AUH	-0.0713814	0.181492	0.308105	352	352
AUP1	0.064399	0.228132	0.364469	352	352
AURKAIP1	-0.0487399	0.361911	0.509146	352	352
AURKAPS1	0.356045	5.85635e-12	5.13604e-10	352	348
AURKA	0.393686	1.69409e-14	3.5501e-12	352	352
AURKB	0.424244	8.23226e-17	4.55244e-14	352	352
AURKC	-0.00230713	0.965597	0.980976	352	351
AUTS2	-0.0687315	0.198285	0.329093	352	352
AVEN	-0.0455864	0.393838	0.540019	352	352
AVIL	-0.046278	0.386694	0.532903	352	350
AVL9	0.0244435	0.647644	0.762609	352	352
AVPI1	-0.210301	7.00485e-05	0.000551632	352	352
AVPR1A	-0.0720753	0.177273	0.303088	352	315
AVPR1B	0.108453	0.042	0.100283	352	57
AVPR2	-0.117963	0.0268951	0.0708306	352	326
AVP	0.225174	2.00354e-05	0.000193154	352	97
AWAT1	0.0507373	0.342548	0.48906	352	72
AWAT2	0.00182328	0.972808	0.984864	352	77
AXIN1	0.178758	0.000754279	0.003933	352	352
AXIN2	-0.146471	0.00590276	0.0210935	352	352
AXL	-0.0526084	0.325021	0.470925	352	352
AZGP1	-0.226165	1.8375e-05	0.000179407	352	352
AZI1	0.238449	6.09129e-06	7.05441e-05	352	352
AZI2	0.0670516	0.209501	0.342774	352	352
AZIN1	0.168221	0.00153769	0.00711089	352	352
AZU1	0.0211177	0.692962	0.796507	352	188
B2M	-0.154205	0.00372904	0.0145965	352	352
B3GALNT1	0.193589	0.00025843	0.00162017	352	351
B3GALNT2	0.146501	0.00589275	0.0210653	352	352
B3GALT1	-0.104737	0.0495928	0.114039	352	133
B3GALT2	0.0559751	0.294974	0.438564	352	339
B3GALT4	0.00165067	0.975382	0.986431	352	352
B3GALT5	0.101626	0.0568036	0.126464	352	138
B3GALT6	-0.00927872	0.862283	0.916743	352	352
B3GALTL	-0.0845348	0.113374	0.2158	352	352
B3GAT1	0.0786963	0.140614	0.254347	352	342
B3GAT2	0.141496	0.00784564	0.0264193	352	321
B3GAT3	0.153838	0.003813	0.0148667	352	352
B3GNT1	-0.15312	0.00398232	0.0153763	352	352
B3GNT2	0.00984777	0.853929	0.911755	352	352
B3GNT3	0.217117	3.98925e-05	0.000345746	352	341
B3GNT4	0.234869	8.45587e-06	9.30566e-05	352	285
B3GNT5	0.148277	0.00531254	0.0193845	352	352
B3GNT6	-0.0841338	0.115102	0.218399	352	32
B3GNT7	0.0852817	0.110211	0.211172	352	352
B3GNT8	0.146077	0.00603916	0.0214726	352	350
B3GNT9	0.0290057	0.587561	0.712373	352	352
B3GNTL1	0.18693	0.00042225	0.00242953	352	352
B4GALNT1	0.12978	0.0148287	0.0440481	352	352
B4GALNT2	0.208027	8.41873e-05	0.000645858	352	175
B4GALNT3	-0.0508752	0.341237	0.487747	352	317
B4GALNT4	0.189701	0.000344904	0.00204295	352	271
B4GALT1	-0.0343478	0.520666	0.65683	352	352
B4GALT2	0.14756	0.00554014	0.0200424	352	352
B4GALT3	0.190365	0.000328455	0.00196304	352	352
B4GALT4	0.13553	0.0109126	0.0345003	352	352
B4GALT5	0.195424	0.000225075	0.00145519	352	352
B4GALT6	0.0509348	0.340671	0.487218	352	352
B4GALT7	0.0899102	0.0921279	0.184219	352	352
B9D1	0.228206	1.53582e-05	0.000154186	352	352
B9D2	0.057041	0.28586	0.428888	352	352
BAALC	-0.0829297	0.120413	0.226278	352	352
BAAT	-0.227524	1.63095e-05	0.000162589	352	352
BACE1	-0.161943	0.00230639	0.00989355	352	352
BACE2	0.201317	0.000143179	0.000995605	352	352
BACH1	0.00492865	0.926586	0.958059	352	352
BACH2	-0.136807	0.0101788	0.0326205	352	351
BAD	0.0228861	0.668717	0.779713	352	352
BAG1	-0.0618598	0.247038	0.386281	352	352
BAG2	0.131614	0.0134633	0.0408342	352	352
BAG3	0.109862	0.0393891	0.0953615	352	352
BAG4	-0.00766782	0.886013	0.931541	352	352
BAG5	-0.0917932	0.0854869	0.173927	352	352
BAGE2	0.00820171	0.878136	0.926915	352	248
BAGE	0.0477761	0.371492	0.518565	352	134
BAHCC1	-0.0211881	0.691991	0.795993	352	352
BAHD1	0.015543	0.771363	0.854338	352	352
BAI1	0.144043	0.00678917	0.0235356	352	320
BAI2	0.101115	0.0580656	0.128484	352	329
BAI3	-0.0224522	0.674635	0.784365	352	247
BAIAP2L1	0.228144	1.54436e-05	0.000154809	352	352
BAIAP2L2	0.276358	1.36814e-07	2.95091e-06	352	352
BAIAP2	-0.260009	7.56875e-07	1.24528e-05	352	352
BAIAP3	-0.196764	0.00020331	0.00133801	352	352
BAK1	0.428821	3.53381e-17	2.19847e-14	352	352
BAMBI	0.118416	0.02631	0.0696238	352	352
BANF1	0.155515	0.00344281	0.0136751	352	352
BANF2	0.0148884	0.780741	0.859772	352	195
BANK1	0.0739542	0.166216	0.28862	352	307
BANP	-0.0620007	0.245961	0.385013	352	352
BAP1	-0.0391923	0.463571	0.606518	352	352
BARD1	0.101543	0.0570075	0.126832	352	330
BARHL1	-0.105771	0.0473743	0.109998	352	23
BARHL2	0.150096	0.004772	0.0178099	352	15
BARX1	0.182001	0.000600937	0.00325006	352	238
BARX2	0.0443097	0.407232	0.553504	352	204
BASE	0.135667	0.0108319	0.034294	352	47
BASP1	0.0952453	0.0743159	0.155731	352	352
BAT1	0.107622	0.0436074	0.10322	352	352
BAT2L1	0.0742474	0.164538	0.286451	352	352
BAT2L2	0.14486	0.0064785	0.0226479	352	352
BAT2	0.145491	0.00624752	0.0220017	352	352
BAT3	0.034094	0.523754	0.659532	352	352
BAT4	-0.104242	0.0506869	0.115906	352	352
BAT5	0.00443959	0.933853	0.962324	352	352
BATF2	-0.00470195	0.929954	0.9599	352	352
BATF3	0.0280993	0.599293	0.723118	352	350
BATF	-0.00048792	0.992722	0.995688	352	352
BAX	0.194334	0.000244364	0.00155326	352	352
BAZ1A	0.101931	0.0560595	0.125251	352	352
BAZ1B	0.026179	0.624489	0.744362	352	352
BAZ2A	0.125413	0.0185782	0.0528212	352	352
BAZ2B	-0.216058	4.35913e-05	0.000371974	352	352
BBC3	0.113743	0.0328965	0.082805	352	352
BBOX1	-0.034244	0.521927	0.657961	352	343
BBS10	-0.0733093	0.169951	0.293392	352	352
BBS12	0.0356659	0.504783	0.642574	352	352
BBS1	-0.196219	0.000211906	0.00138304	352	352
BBS2	-0.162168	0.00227363	0.00978033	352	352
BBS4	-0.21614	4.32935e-05	0.000369592	352	352
BBS5	0.00707076	0.894835	0.937302	352	352
BBS7	-0.00342949	0.948879	0.971485	352	352
BBS9	-0.206254	9.70336e-05	0.000724915	352	352
BBX	-0.0288943	0.588997	0.713679	352	352
BCAM	0.127595	0.0166124	0.0483154	352	352
BCAN	0.139044	0.0089983	0.0295023	352	336
BCAP29	-0.0885865	0.0970389	0.191728	352	352
BCAP31	-0.00290181	0.956737	0.976239	352	352
BCAR1	0.0945965	0.0763195	0.159063	352	352
BCAR3	0.0432527	0.418524	0.564383	352	352
BCAR4	0.025781	0.629768	0.7481	352	80
BCAS1	0.208518	8.0926e-05	0.000625417	352	326
BCAS2	0.0983599	0.0652848	0.140827	352	352
BCAS3	-0.345594	2.6038e-11	1.80157e-09	352	352
BCAS4	0.135634	0.0108512	0.0343473	352	352
BCAT1	0.164738	0.00192879	0.00853868	352	352
BCAT2	0.132563	0.0128015	0.0392565	352	352
BCCIP	0.159879	0.00262713	0.0109721	352	352
BCDIN3D	0.0527989	0.32327	0.469071	352	352
BCHE	-0.094839	0.0755657	0.157806	352	351
BCKDHA	-0.144603	0.00657493	0.0229196	352	352
BCKDHB	-0.152682	0.00408871	0.0157352	352	352
BCKDK	-0.0831711	0.119333	0.224652	352	352
BCL10	0.118328	0.0264231	0.0698488	352	352
BCL11A	0.185765	0.000459362	0.00260913	352	333
BCL11B	0.0480528	0.368726	0.51589	352	350
BCL2A1	0.146786	0.00579572	0.0207855	352	352
BCL2L10	0.0206167	0.69989	0.801369	352	304
BCL2L11	0.0623178	0.243549	0.382169	352	352
BCL2L12	0.28108	8.17284e-08	1.90968e-06	352	352
BCL2L13	-0.0966104	0.0702399	0.149124	352	352
BCL2L14	0.173951	0.00104909	0.00516965	352	336
BCL2L15	0.0943235	0.0771759	0.160394	352	342
BCL2L1	-0.182349	0.000586332	0.00318926	352	352
BCL2L2	0.0206344	0.699645	0.801181	352	352
BCL2	-0.104576	0.0499471	0.114574	352	352
BCL3	0.146588	0.00586305	0.0209818	352	352
BCL6B	-0.0582457	0.27579	0.417809	352	352
BCL6	-0.206779	9.30467e-05	0.000699273	352	352
BCL7A	0.190598	0.000322845	0.00193794	352	352
BCL7B	-0.146017	0.00606043	0.0215294	352	352
BCL7C	0.0594096	0.266293	0.407515	352	352
BCL8	-0.0214022	0.689039	0.79406	352	207
BCL9L	0.0305181	0.568226	0.697083	352	352
BCL9	0.279364	9.86648e-08	2.2397e-06	352	352
BCLAF1	0.0669868	0.209943	0.343284	352	352
BCMO1	0.013595	0.799365	0.873279	352	300
BCO2	-0.246917	2.74692e-06	3.62638e-05	352	351
BCORL1	0.186763	0.000427397	0.00245276	352	352
BCORL2	-0.0275563	0.60637	0.728763	352	193
BCOR	0.146051	0.00604822	0.0214899	352	352
BCR	0.180186	0.000682761	0.00361404	352	352
BCS1L	0.0150093	0.779006	0.859147	352	352
BDH1	-0.172748	0.00113792	0.00551855	352	352
BDH2	-0.104865	0.0493149	0.113485	352	352
BDKRB1	0.0867281	0.104282	0.202602	352	342
BDKRB2	-0.0461558	0.387951	0.534089	352	352
BDNFOS	-0.191025	0.000312825	0.00189177	352	352
BDNF	-0.0263238	0.622573	0.742834	352	327
BDP1	0.0170405	0.750035	0.838812	352	352
BEAN	-0.0432031	0.419058	0.564873	352	333
BECN1	0.0386773	0.469471	0.611774	352	352
BEGAIN	0.0425324	0.426322	0.57179	352	327
BEND2	-0.00216379	0.967733	0.981888	352	32
BEND3	0.404983	2.51856e-15	8.087e-13	352	352
BEND4	-0.0144865	0.786515	0.864316	352	214
BEND5	-0.0292313	0.584657	0.71028	352	336
BEND6	0.119622	0.0248078	0.0665328	352	266
BEND7	0.0726773	0.173673	0.298084	352	352
BEST1	0.201528	0.000140847	0.000982131	352	351
BEST2	0.0632493	0.236561	0.374093	352	52
BEST3	-0.0148705	0.780998	0.859819	352	113
BEST4	-0.0893477	0.0941899	0.18727	352	334
BET1L	0.112565	0.0347635	0.0862863	352	352
BET1	-0.0404052	0.449841	0.594019	352	352
BET3L	-0.00387795	0.942205	0.967387	352	198
BEX1	0.0658614	0.217721	0.352417	352	282
BEX2	0.26156	6.46592e-07	1.09599e-05	352	335
BEX4	0.173416	0.00108773	0.00532574	352	352
BEX5	0.161813	0.0023254	0.00995784	352	345
BEYLA	0.00392487	0.941507	0.967009	352	16
BFAR	0.145557	0.00622359	0.0219371	352	352
BFSP1	0.266279	3.9804e-07	7.34305e-06	352	352
BFSP2	0.24993	2.05458e-06	2.84837e-05	352	260
BGLAP	0.0806904	0.130797	0.24079	352	352
BGN	0.0882413	0.098353	0.193813	352	352
BHLHA15	0.234062	9.09819e-06	9.89223e-05	352	326
BHLHB9	-0.157535	0.00304023	0.01239	352	352
BHLHE22	0.00400399	0.94033	0.966149	352	312
BHLHE40	-0.0750843	0.159819	0.280618	352	352
BHLHE41	-0.0319178	0.550606	0.68198	352	350
BHMT2	-0.0821424	0.123988	0.231379	352	352
BHMT	-0.175904	0.000918427	0.00463827	352	352
BICC1	0.137199	0.00996281	0.032073	352	326
BICD1	0.182665	0.000573332	0.00313177	352	349
BICD2	0.0685945	0.199183	0.330252	352	352
BID	0.25884	8.51654e-07	1.36475e-05	352	352
BIK	-0.0233521	0.662383	0.774703	352	341
BIN1	0.160334	0.00255308	0.0107139	352	352
BIN2	-0.0331224	0.535659	0.669774	352	352
BIN3	-0.0264336	0.621122	0.741903	352	352
BIRC2	-0.028133	0.598854	0.722676	352	352
BIRC3	0.082503	0.122341	0.228992	352	352
BIRC5	0.310491	2.64317e-09	9.95635e-08	352	352
BIRC6	-0.00718343	0.893169	0.936505	352	352
BIRC7	0.145781	0.00614341	0.0217312	352	264
BIRC8	0.101556	0.0569749	0.126789	352	6
BIVM	-0.0861029	0.106813	0.20621	352	352
BLCAP	-0.274595	1.65437e-07	3.45232e-06	352	352
BLID	-0.0238444	0.655718	0.769073	352	41
BLK	-0.0533825	0.317943	0.463251	352	304
BLMH	0.172629	0.00114701	0.00555454	352	352
BLM	0.393034	1.88664e-14	3.86309e-12	352	352
BLNK	-0.0356019	0.505548	0.643137	352	352
BLOC1S1	-0.0948933	0.0753976	0.157587	352	352
BLOC1S2	0.0162828	0.760803	0.846859	352	352
BLOC1S3	0.289152	3.31138e-08	8.82501e-07	352	352
BLVRA	0.270543	2.54686e-07	5.03505e-06	352	352
BLVRB	-0.180729	0.000657271	0.00350334	352	352
BLZF1	0.169309	0.00143131	0.00669515	352	352
BMF	0.231327	1.16382e-05	0.00012156	352	352
BMI1	0.0967228	0.0699123	0.148714	352	352
BMP10	-0.138918	0.00906151	0.0296814	352	68
BMP15	-0.0457756	0.391876	0.538075	352	12
BMP1	-0.214165	5.10216e-05	0.000423224	352	352
BMP2K	-0.0389032	0.466878	0.609522	352	352
BMP2	0.0248104	0.64272	0.758508	352	352
BMP3	-0.0633557	0.235771	0.373403	352	99
BMP4	-0.112161	0.0354237	0.0876153	352	352
BMP5	-0.00767004	0.88598	0.931541	352	219
BMP6	-0.0533396	0.318333	0.463529	352	352
BMP7	0.142512	0.0074077	0.0252337	352	197
BMP8A	0.220443	3.01125e-05	0.000271135	352	352
BMP8B	0.183558	0.000538052	0.00297295	352	341
BMPER	-0.106363	0.0461405	0.107766	352	314
BMPR1A	0.110571	0.0381269	0.092943	352	352
BMPR1B	0.0653361	0.22142	0.35651	352	266
BMPR2	-0.157962	0.00296094	0.0121065	352	352
BMS1P4	-0.0256908	0.630967	0.749199	352	349
BMS1P5	-0.00167101	0.975079	0.986253	352	352
BMS1	0.221754	2.69207e-05	0.000246521	352	352
BMX	-0.0636674	0.233471	0.370994	352	333
BNC1	-0.0737603	0.167333	0.290098	352	240
BNC2	0.00546935	0.918558	0.952638	352	350
BNIP1	0.164592	0.00194706	0.00860997	352	352
BNIP2	-0.138979	0.00903099	0.0296025	352	352
BNIP3L	-0.101285	0.0576433	0.127891	352	352
BNIP3	-0.14492	0.00645617	0.0225823	352	352
BNIPL	0.124046	0.019911	0.0557665	352	350
BOC	-0.201543	0.000140678	0.000981293	352	352
BOD1L	-0.00198412	0.970411	0.983639	352	352
BOD1	0.208343	8.20737e-05	0.000632813	352	352
BOK	-0.282365	7.09159e-08	1.68472e-06	352	352
BOLA1	0.0122868	0.818317	0.88683	352	352
BOLA2	0.310087	2.77783e-09	1.03949e-07	352	352
BOLA3	0.331724	1.73438e-10	9.35258e-09	352	352
BOLL	0.227147	1.68603e-05	0.000166827	352	85
BOP1	0.271264	2.36003e-07	4.69834e-06	352	352
BPESC1	0.1462	0.00599635	0.0213552	352	126
BPGM	0.0131253	0.806156	0.878153	352	352
BPHL	-0.1657	0.0018126	0.00810906	352	352
BPIL1	0.197085	0.00019839	0.0013104	352	263
BPIL2	0.101881	0.0561815	0.125443	352	53
BPIL3	0.1285	0.0158516	0.0464762	352	37
BPI	-0.0128006	0.81086	0.881483	352	267
BPNT1	0.135023	0.011217	0.0353533	352	352
BPTF	0.024873	0.64188	0.757966	352	352
BPY2	0.0131226	0.806195	0.878153	352	101
BRAF	-0.00911801	0.864645	0.918132	352	352
BRAP	0.242405	4.21386e-06	5.17892e-05	352	352
BRCA1	0.276738	1.31313e-07	2.85391e-06	352	352
BRCA2	0.202392	0.000131655	0.000928443	352	349
BRCC3	0.119032	0.0255326	0.0680095	352	352
BRD1	0.0850843	0.11104	0.212434	352	352
BRD2	-0.0312089	0.559496	0.689576	352	352
BRD3	0.149941	0.0048161	0.0179313	352	352
BRD4	0.107561	0.0437279	0.103438	352	352
BRD7P3	-0.0282688	0.597091	0.721335	352	103
BRD7	-0.0585126	0.273592	0.415523	352	352
BRD8	0.112287	0.0352158	0.0871227	352	352
BRD9	0.214442	4.98645e-05	0.000414836	352	352
BRDT	0.112814	0.0343613	0.0854938	352	52
BREA2	0.157414	0.00306308	0.0124576	352	302
BRE	-0.00265376	0.960432	0.978069	352	352
BRF1	0.0865907	0.104834	0.203376	352	352
BRF2	0.0812786	0.128005	0.236899	352	352
BRI3BP	0.253549	1.44234e-06	2.12382e-05	352	352
BRI3	0.00620764	0.907611	0.945661	352	352
BRIP1	0.0977415	0.0670024	0.143614	352	349
BRIX1	0.450214	5.70132e-19	6.67658e-16	352	352
BRMS1L	-4.58415e-05	0.999316	0.999517	352	352
BRMS1	0.141373	0.00790023	0.0265672	352	352
BRP44L	-0.0012194	0.981813	0.990018	352	352
BRP44	0.239953	5.29878e-06	6.32044e-05	352	352
BRPF1	0.184563	0.000500794	0.00279893	352	352
BRPF3	0.0207083	0.698621	0.800423	352	352
BRS3	0.0446672	0.403455	0.550286	352	68
BRSK1	0.279629	9.58432e-08	2.18062e-06	352	352
BRSK2	0.195986	0.000215702	0.001403	352	272
BRWD1	-0.129908	0.0147294	0.0438398	352	352
BRWD3	-0.0127188	0.812047	0.882304	352	351
BSCL2	-0.0864077	0.105574	0.204312	352	352
BSDC1	-0.236161	7.51648e-06	8.40664e-05	352	352
BSG	0.173529	0.00107945	0.00529304	352	352
BSND	0.209692	7.35977e-05	0.000575484	352	156
BSN	0.0669377	0.210278	0.343583	352	352
BSPRY	0.158706	0.00282696	0.0116472	352	345
BST1	-0.0612916	0.251414	0.391211	352	352
BST2	-0.0323062	0.545764	0.678097	352	352
BSX	-0.0192556	0.718835	0.815705	352	5
BTAF1	0.0190705	0.721425	0.817514	352	352
BTBD10	0.174298	0.00102469	0.00507193	352	352
BTBD11	-0.00778089	0.884343	0.930671	352	351
BTBD12	0.0962929	0.0711711	0.150731	352	352
BTBD16	0.0579789	0.277999	0.420484	352	347
BTBD17	-0.00985474	0.853827	0.911755	352	96
BTBD18	0.00442684	0.934042	0.96242	352	204
BTBD19	-0.0632238	0.23675	0.374243	352	340
BTBD1	0.0245942	0.64562	0.760622	352	352
BTBD2	0.0177782	0.739596	0.831168	352	352
BTBD3	0.187051	0.000418563	0.0024118	352	352
BTBD6	-0.0853365	0.109982	0.210855	352	352
BTBD7	-0.0209145	0.69577	0.798351	352	352
BTBD8	-0.0518977	0.331609	0.477828	352	265
BTBD9	-0.00689956	0.897367	0.938917	352	352
BTC	0.0711675	0.182807	0.309624	352	277
BTD	-0.215793	4.45673e-05	0.000378679	352	352
BTF3L1	-0.0477571	0.371683	0.518713	352	39
BTF3L4	0.151292	0.00444404	0.016839	352	352
BTF3	0.115501	0.0302695	0.0777672	352	352
BTG1	0.129414	0.0151147	0.044724	352	352
BTG2	0.0446067	0.404093	0.550817	352	352
BTG3	0.0557684	0.296764	0.440795	352	352
BTG4	-0.0183931	0.730932	0.824769	352	19
BTK	0.0045421	0.932329	0.961501	352	352
BTLA	-0.0306104	0.567055	0.696302	352	325
BTN1A1	0.0610015	0.253669	0.393868	352	149
BTN2A1	0.0907657	0.0890613	0.179457	352	352
BTN2A2	-0.0676455	0.205485	0.337747	352	352
BTN2A3	-0.00347962	0.948133	0.971108	352	349
BTN3A1	-0.211975	6.11027e-05	0.00049399	352	352
BTN3A2	-0.215481	4.57392e-05	0.000386196	352	352
BTN3A3	-0.242922	4.01403e-06	4.982e-05	352	352
BTNL2	0.145753	0.00615341	0.0217511	352	22
BTNL3	-0.0260559	0.62612	0.74531	352	153
BTNL8	0.111302	0.036864	0.090436	352	330
BTNL9	-0.343621	3.42983e-11	2.29131e-09	352	352
BTRC	0.0238676	0.655404	0.768829	352	352
BUB1B	0.410559	9.56824e-16	3.80969e-13	352	352
BUB1	0.395937	1.16535e-14	2.63634e-12	352	352
BUB3	0.202806	0.000127447	0.00090615	352	352
BUD13	0.0982641	0.0655484	0.141196	352	352
BUD31	0.104291	0.0505774	0.115722	352	352
BVES	0.00815759	0.878786	0.927274	352	345
BYSL	0.184973	0.000486263	0.00273461	352	352
BZRAP1	-0.0197912	0.71136	0.810432	352	352
BZW1	-0.00222192	0.966866	0.981509	352	352
BZW2	0.256235	1.10551e-06	1.70263e-05	352	352
C10orf105	-0.245777	3.06294e-06	3.98866e-05	352	351
C10orf107	-0.0492613	0.356792	0.503767	352	210
C10orf108	-0.00250641	0.962627	0.979353	352	349
C10orf10	-0.104474	0.0501725	0.11502	352	352
C10orf110	0.0987282	0.0642791	0.13912	352	347
C10orf111	0.191752	0.000296413	0.00181401	352	338
C10orf113	-0.0181579	0.734241	0.827565	352	10
C10orf114	0.0280071	0.600492	0.724062	352	352
C10orf116	-0.088968	0.0956027	0.189568	352	352
C10orf118	-0.101824	0.0563205	0.125684	352	352
C10orf119	0.167663	0.00159499	0.00731638	352	352
C10orf11	-0.0425316	0.426331	0.57179	352	352
C10orf120	0.0470099	0.37922	0.525806	352	3
C10orf122	-0.0145862	0.785083	0.863218	352	8
C10orf125	-0.186433	0.000437739	0.00250705	352	352
C10orf128	-0.104139	0.0509161	0.116296	352	330
C10orf129	-0.095151	0.0746044	0.156191	352	156
C10orf12	0.000469125	0.993002	0.995753	352	352
C10orf131	-0.00271962	0.95945	0.977595	352	148
C10orf137	0.0826182	0.121818	0.228228	352	352
C10orf140	0.00242913	0.963779	0.980124	352	352
C10orf18	0.234647	8.6277e-06	9.46337e-05	352	352
C10orf25	-0.15747	0.00305249	0.0124291	352	352
C10orf26	-0.348692	1.68279e-11	1.24539e-09	352	352
C10orf27	-0.0623847	0.243043	0.381555	352	40
C10orf28	0.0292821	0.584004	0.70966	352	352
C10orf2	0.290851	2.72805e-08	7.49646e-07	352	352
C10orf32	-0.108424	0.0420549	0.100387	352	352
C10orf35	0.265473	4.32708e-07	7.80286e-06	352	346
C10orf41	-0.00355161	0.947061	0.97036	352	352
C10orf46	0.103103	0.0532774	0.120444	352	352
C10orf47	0.0929882	0.0814762	0.167409	352	352
C10orf4	-0.0541538	0.310991	0.456511	352	352
C10orf50	0.041487	0.43779	0.582511	352	151
C10orf53	0.0202864	0.704471	0.804902	352	6
C10orf54	-0.0854837	0.109367	0.209839	352	352
C10orf55	0.0502888	0.346837	0.493661	352	290
C10orf57	-0.197042	0.000199044	0.00131341	352	352
C10orf58	-0.111367	0.0367528	0.0902015	352	352
C10orf62	-0.0890335	0.0953576	0.189198	352	294
C10orf67	0.0417736	0.434629	0.579544	352	140
C10orf68	0.169101	0.00145105	0.00677633	352	312
C10orf71	-0.102979	0.0535675	0.121005	352	29
C10orf72	-0.276099	1.40703e-07	3.0217e-06	352	352
C10orf75	-0.0613004	0.251346	0.391135	352	352
C10orf76	-0.107339	0.0441656	0.104325	352	352
C10orf78	0.207336	8.89936e-05	0.00067418	352	352
C10orf79	-0.0322017	0.547065	0.678776	352	347
C10orf81	0.190819	0.000317622	0.00191486	352	273
C10orf82	0.0836406	0.117255	0.221366	352	76
C10orf84	0.0684992	0.19981	0.330966	352	352
C10orf88	0.00411937	0.938614	0.965581	352	352
C10orf90	0.00327193	0.951225	0.972974	352	171
C10orf91	0.184817	0.000491732	0.0027568	352	153
C10orf93	0.113888	0.032672	0.0823961	352	190
C10orf95	0.0535662	0.316278	0.46155	352	331
C10orf96	0.148628	0.0052039	0.0190966	352	13
C10orf99	0.00221811	0.966923	0.981517	352	52
C11orf10	0.164738	0.00192879	0.00853868	352	352
C11orf16	0.0681209	0.20231	0.33399	352	130
C11orf17	0.179523	0.000715156	0.00375846	352	352
C11orf1	-0.202041	0.000135319	0.000949271	352	352
C11orf20	0.0670412	0.209572	0.342852	352	233
C11orf21	-0.0673365	0.207568	0.340356	352	341
C11orf24	-0.0338941	0.526191	0.661536	352	352
C11orf2	-0.10115	0.0579795	0.128352	352	352
C11orf30	0.0187971	0.725257	0.820458	352	352
C11orf31	-0.0459687	0.389879	0.5359	352	352
C11orf34	0.0276835	0.604709	0.727492	352	77
C11orf35	-0.14714	0.00567761	0.02045	352	352
C11orf36	0.0942027	0.0775572	0.160985	352	14
C11orf41	0.136514	0.0103435	0.033043	352	299
C11orf42	-0.0203887	0.703051	0.803787	352	170
C11orf45	0.188119	0.000387273	0.00225698	352	350
C11orf46	-0.00972244	0.855767	0.912758	352	352
C11orf48	0.172652	0.00114528	0.00554884	352	352
C11orf49	0.12696	0.0171648	0.0495781	352	352
C11orf51	0.0562098	0.292951	0.436336	352	352
C11orf52	-0.0926461	0.0826085	0.16937	352	352
C11orf53	0.211839	6.17921e-05	0.000499049	352	100
C11orf54	-0.225556	1.93785e-05	0.000187914	352	352
C11orf57	-0.0110672	0.836083	0.899278	352	352
C11orf58	-0.00971537	0.855871	0.912785	352	352
C11orf59	0.0463113	0.386352	0.532615	352	352
C11orf61	0.0856407	0.108715	0.208956	352	352
C11orf63	-0.047359	0.375688	0.522363	352	348
C11orf65	-0.145368	0.00629191	0.0221345	352	343
C11orf66	-0.250215	1.99853e-06	2.7823e-05	352	352
C11orf67	-0.149431	0.00496357	0.0184047	352	352
C11orf68	-0.109414	0.0402038	0.0969685	352	352
C11orf70	0.145769	0.00614779	0.0217389	352	221
C11orf71	-0.303675	6.06072e-09	2.0485e-07	352	352
C11orf73	0.0981353	0.0659043	0.141794	352	352
C11orf74	-0.0607529	0.255613	0.39598	352	352
C11orf75	0.153815	0.00381826	0.0148785	352	352
C11orf80	0.259271	8.15421e-07	1.31979e-05	352	352
C11orf82	0.252249	1.63879e-06	2.34758e-05	352	352
C11orf83	0.110729	0.0378509	0.0923904	352	352
C11orf84	0.272652	2.03654e-07	4.1583e-06	352	352
C11orf85	0.0322332	0.546672	0.678527	352	131
C11orf86	0.112871	0.034269	0.0853744	352	250
C11orf87	-0.0402979	0.451046	0.594939	352	69
C11orf88	-0.056374	0.291541	0.434984	352	149
C11orf90	0.00962845	0.857147	0.913488	352	59
C11orf92	0.225995	1.86498e-05	0.000181643	352	350
C11orf93	0.328785	2.56109e-10	1.30734e-08	352	348
C11orf94	0.136341	0.0104413	0.0332555	352	20
C11orf95	-0.12021	0.0241022	0.0650702	352	352
C11orf9	0.116193	0.0292859	0.0758455	352	352
C12orf10	0.0965333	0.070465	0.149506	352	352
C12orf11	0.221539	2.74214e-05	0.000250301	352	352
C12orf12	-0.00893469	0.867341	0.919584	352	17
C12orf23	0.119479	0.0249811	0.0669283	352	352
C12orf24	0.312496	2.0621e-09	7.95587e-08	352	352
C12orf26	0.118842	0.0257713	0.0685445	352	352
C12orf27	0.0945975	0.0763166	0.159063	352	348
C12orf29	0.0356917	0.504474	0.642304	352	352
C12orf32	0.348393	1.75562e-11	1.29448e-09	352	352
C12orf34	0.354596	7.22591e-12	6.05918e-10	352	352
C12orf35	-0.244147	3.57586e-06	4.54877e-05	352	352
C12orf36	0.0636072	0.233914	0.371398	352	165
C12orf39	0.0508255	0.341709	0.488142	352	294
C12orf40	-0.0449686	0.400286	0.546976	352	25
C12orf41	0.274123	1.74029e-07	3.60518e-06	352	352
C12orf42	0.0922657	0.0838826	0.171504	352	229
C12orf43	0.170203	0.00134902	0.00637008	352	352
C12orf44	0.0579081	0.278588	0.42099	352	352
C12orf45	0.100305	0.0601173	0.132055	352	352
C12orf47	0.179414	0.000720644	0.00378338	352	352
C12orf48	0.407332	1.67901e-15	5.76306e-13	352	352
C12orf49	0.284336	5.69634e-08	1.39658e-06	352	352
C12orf4	0.234086	9.07831e-06	9.8846e-05	352	352
C12orf50	-0.0321159	0.548133	0.679593	352	70
C12orf51	-0.0180691	0.735492	0.828675	352	352
C12orf52	0.171438	0.00124245	0.00595157	352	352
C12orf53	0.097139	0.0687113	0.146519	352	268
C12orf54	-0.0954903	0.0735707	0.154531	352	40
C12orf56	0.177541	0.000820656	0.00422052	352	127
C12orf57	0.00965892	0.8567	0.9132	352	352
C12orf59	0.0937747	0.0789204	0.163287	352	256
C12orf5	0.11642	0.0289703	0.0751844	352	352
C12orf60	-0.0894463	0.0938261	0.186901	352	352
C12orf61	-0.114945	0.0310802	0.079408	352	351
C12orf62	0.0158528	0.766936	0.850789	352	352
C12orf63	0.00112094	0.983281	0.990891	352	214
C12orf65	0.406439	1.95974e-15	6.61263e-13	352	352
C12orf66	-0.132986	0.0125152	0.0385269	352	352
C12orf68	-0.238285	6.18397e-06	7.14098e-05	352	350
C12orf69	-0.161652	0.0023493	0.0100378	352	351
C12orf70	0.161548	0.00236482	0.0100811	352	248
C12orf71	-0.0654248	0.220793	0.355914	352	134
C12orf72	-0.345685	2.57087e-11	1.79476e-09	352	352
C12orf73	0.257243	9.99671e-07	1.56704e-05	352	352
C12orf74	0.0398484	0.456115	0.599718	352	267
C12orf75	0.201311	0.000143243	0.000995701	352	352
C12orf76	0.214067	5.1437e-05	0.000426303	352	352
C12orf77	0.013602	0.799264	0.873217	352	10
C13orf15	-0.200315	0.000154767	0.00106392	352	352
C13orf16	-0.0785659	0.141276	0.255219	352	267
C13orf18	0.0829514	0.120316	0.226138	352	352
C13orf1	-0.131249	0.0137261	0.041516	352	352
C13orf23	0.163571	0.00207897	0.0090883	352	352
C13orf26	-0.0471111	0.378194	0.524887	352	48
C13orf27	0.0120735	0.821418	0.889318	352	352
C13orf29	0.0325016	0.543337	0.67647	352	352
C13orf30	0.015211	0.776115	0.857374	352	68
C13orf31	-0.0413731	0.43905	0.583798	352	352
C13orf33	0.0586988	0.272066	0.413868	352	337
C13orf34	0.293705	1.96427e-08	5.66735e-07	352	352
C13orf35	0.0722129	0.176446	0.301942	352	145
C13orf36	-0.0816891	0.126084	0.234324	352	38
C13orf37	0.2044	0.00011242	0.000816144	352	352
C13orf38	0.0664283	0.213778	0.347589	352	78
C13orf39	0.0288995	0.58893	0.713642	352	9
C14orf101	0.0742966	0.164258	0.286194	352	352
C14orf102	-0.0419198	0.433021	0.578136	352	352
C14orf104	0.0102417	0.848155	0.907605	352	352
C14orf105	0.0104591	0.844972	0.905756	352	346
C14orf106	0.138339	0.00935672	0.0304967	352	352
C14orf109	0.150361	0.00469759	0.0176053	352	352
C14orf115	0.103208	0.0530347	0.120061	352	43
C14orf118	0.0196863	0.712821	0.811089	352	352
C14orf119	0.060599	0.256821	0.397264	352	352
C14orf126	-0.0606864	0.256135	0.396511	352	352
C14orf128	-0.138864	0.00908872	0.0297498	352	352
C14orf129	0.119368	0.0251181	0.0672111	352	352
C14orf132	0.194598	0.000239555	0.00152805	352	347
C14orf135	0.0342225	0.522189	0.658124	352	352
C14orf138	-0.0889579	0.0956405	0.189624	352	352
C14orf139	0.0928593	0.0819015	0.168075	352	352
C14orf142	0.0833816	0.118398	0.22325	352	352
C14orf143	0.167098	0.00165505	0.00752769	352	352
C14orf145	0.14254	0.00739607	0.0251995	352	352
C14orf147	0.0166796	0.755158	0.842317	352	352
C14orf148	0.0617659	0.247758	0.386828	352	337
C14orf149	-0.084977	0.111493	0.213095	352	351
C14orf153	0.0586889	0.272147	0.41396	352	352
C14orf156	0.0712069	0.182564	0.309397	352	352
C14orf159	-0.0894387	0.093854	0.186938	352	352
C14orf162	-0.0858648	0.10779	0.207672	352	272
C14orf165	0.0369622	0.489414	0.628435	352	9
C14orf166B	0.117215	0.0278841	0.0728596	352	80
C14orf166	-0.0130458	0.807308	0.878804	352	352
C14orf167	-0.148229	0.00532727	0.019419	352	352
C14orf169	0.245448	3.16043e-06	4.09355e-05	352	352
C14orf174	0.0629553	0.238752	0.376302	352	302
C14orf176	-0.0168581	0.752622	0.840666	352	352
C14orf178	-0.167535	0.00160837	0.0073574	352	121
C14orf179	-0.108831	0.0412862	0.099063	352	352
C14orf180	-0.0776047	0.146222	0.261968	352	201
C14orf181	-0.0258283	0.629139	0.747424	352	352
C14orf182	-0.224496	2.12513e-05	0.000202623	352	340
C14orf183	0.00435439	0.93512	0.963278	352	46
C14orf184	0.0735599	0.168493	0.291658	352	131
C14orf19	-0.0151694	0.776712	0.857614	352	311
C14orf1	-0.181604	0.000618017	0.00332347	352	352
C14orf21	-0.177893	0.000800908	0.00413391	352	352
C14orf23	0.0658543	0.21777	0.35244	352	18
C14orf28	-0.285303	5.11231e-08	1.27859e-06	352	352
C14orf2	0.0399583	0.454873	0.598679	352	352
C14orf33	-0.0196087	0.713904	0.811905	352	352
C14orf34	0.0236477	0.658378	0.771226	352	119
C14orf37	-0.0438191	0.412451	0.558476	352	339
C14orf39	0.106364	0.0461389	0.107766	352	40
C14orf43	0.0439992	0.41053	0.556675	352	352
C14orf45	-0.0611642	0.252403	0.392381	352	352
C14orf48	-0.00645821	0.903899	0.943277	352	45
C14orf49	0.0272122	0.610875	0.732741	352	352
C14orf4	-0.118239	0.0265368	0.0700806	352	352
C14orf50	-0.0420745	0.431323	0.576766	352	275
C14orf53	-0.389304	3.47988e-14	6.29254e-12	352	175
C14orf64	0.018715	0.726409	0.821434	352	265
C14orf68	-0.154247	0.00371948	0.0145648	352	350
C14orf70	0.0782189	0.143046	0.257832	352	59
C14orf72	0.124363	0.0195942	0.0550574	352	264
C14orf73	-0.000455269	0.993209	0.99591	352	352
C14orf79	-0.0287187	0.591265	0.715861	352	352
C14orf80	0.190463	0.000326096	0.00195128	352	352
C14orf86	-0.00235777	0.964842	0.980804	352	6
C14orf93	0.100738	0.0590126	0.130088	352	352
C15orf17	0.0541676	0.310867	0.456397	352	352
C15orf21	0.100419	0.0598232	0.13154	352	352
C15orf23	0.312401	2.08663e-09	8.00396e-08	352	352
C15orf24	0.00229334	0.965802	0.980976	352	352
C15orf26	0.02244	0.674802	0.78451	352	259
C15orf27	0.201389	0.000142375	0.000991745	352	350
C15orf28	-0.0354902	0.506885	0.644322	352	271
C15orf29	0.124047	0.0199092	0.0557665	352	352
C15orf2	-0.051486	0.335464	0.481918	352	108
C15orf32	-0.113105	0.0338972	0.0846494	352	7
C15orf33	-0.22087	2.90355e-05	0.000263224	352	341
C15orf34	-0.271808	2.22763e-07	4.47957e-06	352	352
C15orf37	-0.0613934	0.250627	0.390169	352	352
C15orf38	0.0230904	0.665937	0.777336	352	352
C15orf39	0.278092	1.13361e-07	2.52156e-06	352	352
C15orf40	-0.0697933	0.191426	0.320486	352	352
C15orf41	-0.0162418	0.761387	0.84713	352	352
C15orf42	0.416906	3.11059e-16	1.51038e-13	352	352
C15orf43	-0.339525	6.03922e-11	3.72225e-09	352	216
C15orf44	-0.0203497	0.703592	0.804174	352	352
C15orf48	0.159517	0.00268744	0.0111881	352	348
C15orf50	0.00194154	0.971046	0.983945	352	149
C15orf51	0.0289096	0.5888	0.713571	352	268
C15orf52	0.0374816	0.483327	0.623151	352	352
C15orf53	0.0520503	0.330188	0.476366	352	146
C15orf54	0.0497014	0.352506	0.499302	352	174
C15orf55	0.122279	0.0217549	0.0599857	352	37
C15orf56	0.143234	0.00711029	0.0244265	352	171
C15orf57	-0.0219083	0.682083	0.789471	352	352
C15orf58	-0.00431133	0.93576	0.963741	352	352
C15orf59	0.128803	0.0156039	0.0458716	352	325
C15orf5	0.0134324	0.801714	0.875269	352	71
C15orf60	-0.00543825	0.91902	0.95276	352	58
C15orf61	-0.0514169	0.336114	0.482503	352	352
C15orf62	0.0362105	0.498295	0.636473	352	352
C15orf63	0.021585	0.686524	0.792665	352	352
C16orf11	0.151223	0.00446253	0.0169026	352	53
C16orf13	-0.0256887	0.630994	0.749199	352	352
C16orf3	-0.017763	0.739811	0.831301	352	309
C16orf42	-0.0312944	0.558421	0.688703	352	352
C16orf45	-0.236502	7.2851e-06	8.17816e-05	352	352
C16orf46	-0.102585	0.0544932	0.122485	352	352
C16orf48	-0.0979779	0.0663414	0.142473	352	352
C16orf52	-0.198242	0.000181587	0.00122006	352	352
C16orf53	0.155847	0.00337344	0.0134706	352	352
C16orf54	-0.0471275	0.378028	0.524753	352	352
C16orf55	-0.0857714	0.108175	0.208273	352	352
C16orf57	0.116594	0.0287289	0.0746749	352	352
C16orf58	-0.198467	0.000178476	0.001202	352	352
C16orf59	0.363544	1.94036e-12	1.97086e-10	352	352
C16orf5	-0.0790103	0.139032	0.252287	352	352
C16orf61	-0.0241979	0.650949	0.765215	352	352
C16orf62	-0.23376	9.34999e-06	0.000101218	352	352
C16orf63	-0.102773	0.0540507	0.121755	352	352
C16orf68	0.0101548	0.849428	0.908444	352	352
C16orf70	-0.224496	2.12516e-05	0.000202623	352	352
C16orf71	-0.149521	0.00493708	0.0183235	352	351
C16orf72	-0.22339	2.33863e-05	0.000219094	352	352
C16orf73	0.0647393	0.225678	0.361581	352	226
C16orf74	0.14218	0.00754825	0.0256296	352	348
C16orf75	0.25158	1.74973e-06	2.4828e-05	352	352
C16orf78	0.00115914	0.982711	0.990515	352	4
C16orf79	0.164712	0.00193204	0.0085499	352	351
C16orf7	-0.0729655	0.171968	0.296103	352	352
C16orf80	-0.142658	0.00734687	0.0250619	352	352
C16orf81	-0.00554618	0.917418	0.95229	352	149
C16orf82	0.101058	0.0582074	0.128712	352	8
C16orf86	-0.275731	1.46408e-07	3.13408e-06	352	352
C16orf87	-0.0315162	0.555633	0.686712	352	352
C16orf88	0.292214	2.33296e-08	6.54149e-07	352	352
C16orf89	-0.143389	0.0070476	0.0242698	352	315
C16orf90	0.0157723	0.768086	0.851727	352	33
C16orf91	0.162842	0.00217818	0.00945143	352	352
C16orf92	0.0150889	0.777865	0.858269	352	50
C16orf93	0.114445	0.0318246	0.0808929	352	350
C17orf100	-0.00268317	0.959994	0.977823	352	352
C17orf101	-0.0996156	0.0619082	0.135213	352	352
C17orf102	-0.0401965	0.452187	0.596128	352	78
C17orf103	-0.147058	0.00570494	0.0205155	352	352
C17orf104	0.0208931	0.696064	0.798413	352	348
C17orf105	0.0372671	0.485836	0.62505	352	27
C17orf106	-0.144275	0.00669986	0.0232817	352	352
C17orf107	-0.0753629	0.158271	0.278614	352	352
C17orf108	-0.209669	7.37393e-05	0.000576365	352	352
C17orf28	0.229617	1.35552e-05	0.00013853	352	352
C17orf37	0.0958515	0.0724825	0.152875	352	352
C17orf39	-0.0870269	0.10309	0.200744	352	352
C17orf42	0.196358	0.000209686	0.00137182	352	352
C17orf44	-0.184332	0.000509118	0.00283749	352	352
C17orf46	0.111997	0.0356947	0.088154	352	227
C17orf47	-0.0651482	0.222755	0.35812	352	314
C17orf48	-0.103628	0.0520709	0.11835	352	352
C17orf49	0.110885	0.0375807	0.0919223	352	352
C17orf50	0.0682155	0.201683	0.333289	352	107
C17orf51	0.058543	0.273343	0.415303	352	351
C17orf53	0.333326	1.39988e-10	7.89075e-09	352	352
C17orf54	-0.0384367	0.472241	0.613988	352	81
C17orf55	-0.0199944	0.70853	0.808287	352	352
C17orf56	0.0275191	0.606857	0.729107	352	352
C17orf57	-0.0407523	0.445954	0.590355	352	347
C17orf58	0.0321433	0.547792	0.67934	352	352
C17orf59	0.0703352	0.187992	0.316093	352	352
C17orf60	0.0471088	0.378217	0.524887	352	350
C17orf61	-0.0791406	0.13838	0.251356	352	352
C17orf62	0.0581577	0.276517	0.418593	352	352
C17orf63	0.12961	0.0149609	0.0443539	352	352
C17orf64	0.00833924	0.876109	0.925233	352	166
C17orf65	0.00313553	0.953256	0.97435	352	352
C17orf66	-0.0916012	0.0861462	0.174858	352	176
C17orf67	0.0598415	0.262826	0.403793	352	351
C17orf68	0.00918147	0.863712	0.917622	352	352
C17orf69	0.196363	0.000209615	0.0013718	352	344
C17orf70	0.0206727	0.699115	0.800832	352	352
C17orf71	0.0957059	0.0729197	0.15352	352	352
C17orf72	0.0322907	0.545957	0.678121	352	352
C17orf73	0.110651	0.0379871	0.092666	352	113
[truncated: 17,909 more rows]
